# Supplementary material for: Analysis of new retrogenes provides insight into dog adaptive evolution
Source: Ecol Evol. 2019 Sep 6;9(19):11185–97. doi: 10.1002/ece3.5620 (PMC6802060; doi:10.1002/ece3.5620)
Supplement: Supplementary file 1 [file ECE3-9-11185-s001.xls]

Parental gene ID	Parental protein ID	Chromosome	start	end	Retrocopy	Chromosome	start	end	Ka	Ks	Ka/ks	Description
ENSCAFG00000000141	ENSCAFP00000000207.3	10	938682	949032	ENSCAFP00000000207.3_7_59858764_59859408	7	59858764	59859408	0	0	NA	intact
ENSCAFG00000000580	ENSCAFP00000000820.3	13	2729503	2763613	ENSCAFP00000041317.1_18_4871552_4872280	18	4871552	4872280	0.0037	0	NA	intact
ENSCAFG00000000956	ENSCAFP00000001363.3	12	2729562	2730858	ENSCAFP00000001363.3_5_81337624_81337974	5	81337624	81337974	0.0101	0	NA	intact
ENSCAFG00000000956	ENSCAFP00000001363.3	12	2729562	2730858	ENSCAFP00000001363.3_9_35211729_35212080	9	35211729	35212080	0	0	NA	pseudo
ENSCAFG00000001149	ENSCAFP00000001630.3	1	69937870	69943012	ENSCAFP00000001877.2_X_40844133_40845140	X	40844133	40845140	0	0	NA	intact
ENSCAFG00000001214	ENSCAFP00000001730.3	12	3713984	3720149	ENSCAFP00000041739.1_29_33555320_33555781	29	33555320	33555781	0.0028	0	NA	intact
ENSCAFG00000001282	ENSCAFP00000001835.3	11	26080817	26110481	ENSCAFP00000001835.3_16_13156478_13157788	16	13156478	13157788	0	0	NA	intact
ENSCAFG00000003222	ENSCAFP00000004797.3	15	4595895	4620335	ENSCAFP00000004797.3_13_7762203_7763705	13	7762203	7763705	0	0	NA	intact
ENSCAFG00000003679	ENSCAFP00000005474.3	15	8290030	8350813	ENSCAFP00000005474.3_22_35189011_35189472	22	35189011	35189472	0	0	NA	intact
ENSCAFG00000003885	ENSCAFP00000005789.3	16	7451905	7461464	ENSCAFP00000005789.3_17_51357446_51357889	17	51357446	51357889	0	0	NA	intact
ENSCAFG00000003885	ENSCAFP00000005789.3	16	7451905	7461464	ENSCAFP00000005789.3_JH374173.1_2852_3295	JH374173.1	2852	3295	0	0	NA	intact
ENSCAFG00000004703	ENSCAFP00000007018.3	9	5435028	5438349	ENSCAFP00000026976.3_10_53619094_53619423	10	53619094	53619423	0.0094	0	NA	pseudo
ENSCAFG00000004823	ENSCAFP00000007201.3	22	9699206	9722945	ENSCAFP00000007201.3_2_1851977_1852570	2	1851977	1852570	0.0046	0	NA	intact
ENSCAFG00000006026	ENSCAFP00000009020.3	25	2535924	2547031	ENSCAFP00000009020.3_6_16984771_16984962	6	16984771	16984962	0.0368	0	NA	intact
ENSCAFG00000006536	ENSCAFP00000009826.3	27	964406	972363	ENSCAFP00000042873.1_2_70032392_70032922	2	70032392	70032922	0	0	NA	intact
ENSCAFG00000008297	ENSCAFP00000012181.2	25	29084344	29119751	ENSCAFP00000012181.2_X_104169042_104169887	X	104169042	104169887	0	0	NA	intact
ENSCAFG00000008311	ENSCAFP00000012206.3	2	57305681	57311659	ENSCAFP00000030653.2_7_38895309_38896088	7	38895309	38896088	0.0054	0	NA	intact
ENSCAFG00000008311	ENSCAFP00000012206.3	2	57305681	57311659	ENSCAFP00000042243.1_1_100121344_100122123	1	100121344	100122123	0.0111	0	NA	pseudo
ENSCAFG00000010685	ENSCAFP00000015716.3	27	17436646	17454685	ENSCAFP00000014688.3_7_13190534_13191196	7	13190534	13191196	0.0039	0	NA	pseudo
ENSCAFG00000011105	ENSCAFP00000016365.3	30	9475522	9492215	ENSCAFP00000016365.3_6_9786608_9787191	6	9786608	9787191	0.0024	0	NA	pseudo
ENSCAFG00000011349	ENSCAFP00000016702.3	18	49905161	49908182	ENSCAFP00000016702.3_X_10616521_10617150	X	10616521	10617150	0.002	0	NA	intact
ENSCAFG00000011856	ENSCAFP00000017457.3	24	39909073	39914903	ENSCAFP00000017457.3_30_23219968_23220339	30	23219968	23220339	0.0108	0	NA	intact
ENSCAFG00000012431	ENSCAFP00000018307.3	37	11200590	11229743	ENSCAFP00000020001.3_20_28432364_28432666	20	28432364	28432666	0.0224	0	NA	pseudo
ENSCAFG00000012431	ENSCAFP00000018307.3	37	11200590	11229743	ENSCAFP00000020001.3_27_28482129_28482431	27	28482129	28482431	0.0223	0	NA	pseudo
ENSCAFG00000023111	ENSCAFP00000019017.3	17	60984425	60987378	ENSCAFP00000038290.1_X_119204969_119205259	X	119204969	119205259	0	0	NA	intact
ENSCAFG00000014368	ENSCAFP00000021201.3	37	23038285	23067357	ENSCAFP00000021201.3_13_18208764_18209672	13	18208764	18209672	0.0128	0	NA	intact
ENSCAFG00000014723	ENSCAFP00000021714.3	20	44477128	44479948	ENSCAFP00000021714.3_4_70238743_70239126	4	70238743	70239126	0	0	NA	intact
ENSCAFG00000014900	ENSCAFP00000021959.2	20	44707460	44720490	ENSCAFP00000021959.2_8_39018678_39019121	8	39018678	39019121	0	0	NA	intact
ENSCAFG00000015901	ENSCAFP00000023396.3	18	54466190	54468631	ENSCAFP00000023396.3_JH373644.1_25696_25986	JH373644.1	25696	25986	0.02	0	NA	intact
ENSCAFG00000015901	ENSCAFP00000023396.3	18	54466190	54468631	ENSCAFP00000041963.1_11_39037516_39038055	11	39037516	39038055	0	0	NA	intact
ENSCAFG00000016632	ENSCAFP00000024479.3	5	32494296	32500805	ENSCAFP00000020138.3_9_24248579_24249793	9	24248579	24249793	0	0	NA	intact
ENSCAFG00000017066	ENSCAFP00000025130.3	5	33152154	33157474	ENSCAFP00000025130.3_20_5336924_5337358	20	5336924	5337358	0	0	NA	intact
ENSCAFG00000018962	ENSCAFP00000027996.3	X	107177491	107181116	ENSCAFP00000027996.3_8_45795450_45796514	8	45795450	45796514	0.0022	0	NA	intact
ENSCAFG00000019395	ENSCAFP00000028668.3	5	57281629	57287705	ENSCAFP00000028668.3_25_14958302_14958889	25	14958302	14958889	0	0	NA	pseudo
ENSCAFG00000005138	ENSCAFP00000033877.2	23	9907479	9911114	ENSCAFP00000033877.2_3_14890136_14890519	3	14890136	14890519	0	0	NA	chimerical
ENSCAFG00000005641	ENSCAFP00000034226.2	15	18495940	18512014	ENSCAFP00000024805.3_32_33879986_33880588	32	33879986	33880588	0.0044	0	NA	intact
ENSCAFG00000024922	ENSCAFP00000034277.2	31	21207239	21212219	ENSCAFP00000034277.2_22_18651870_18652169	22	18651870	18652169	0.0179	0	NA	intact
ENSCAFG00000008400	ENSCAFP00000035002.2	27	4921606	4944783	ENSCAFP00000035002.2_19_31320341_31321021	19	31320341	31321021	0	0	NA	intact
ENSCAFG00000005101	ENSCAFP00000035922.1	23	9070953	9077058	ENSCAFP00000007594.3_20_49569244_49570128	20	49569244	49570128	0	0	NA	intact
ENSCAFG00000032063	ENSCAFP00000037558.1	27	35129379	35133382	ENSCAFP00000037558.1_6_22422358_22422531	6	22422358	22422531	0	0	NA	intact
ENSCAFG00000031178	ENSCAFP00000037845.1	8	30360100	30380254	ENSCAFP00000024050.3_16_14014540_14014953	16	14014540	14014953	0.0106	0	NA	pseudo
ENSCAFG00000029788	ENSCAFP00000038953.1	21	6410782	6425415	ENSCAFP00000038953.1_2_37486680_37486922	2	37486680	37486922	0	0	NA	intact
ENSCAFG00000029695	ENSCAFP00000039136.1	33	28920450	28942838	ENSCAFP00000039688.1_27_45855225_45856178	27	45855225	45856178	0	0	NA	intact
ENSCAFG00000032244	ENSCAFP00000041429.1	24	36570172	36601200	ENSCAFP00000038211.1_21_10570529_10570894	21	10570529	10570894	0	0	NA	intact
ENSCAFG00000032565	ENSCAFP00000042142.1	10	5035601	5135037	ENSCAFP00000042142.1_12_19104338_19104736	12	19104338	19104736	0.0144	0	NA	intact
ENSCAFG00000031549	ENSCAFP00000042903.1	3	239651	245078	ENSCAFP00000042903.1_26_21782760_21783155	26	21782760	21783155	0	0	NA	intact
ENSCAFG00000019273	ENSCAFP00000028435.3	9	46422072	46430830	ENSCAFP00000037577.1_12_16856162_16858564	12	16856162	16858564	0.0007	0.0016	0.4154	intact
ENSCAFG00000005499	ENSCAFP00000030923.2	20	8779442	8802215	ENSCAFP00000030923.2_18_39600604_39602112	18	39600604	39602112	0.0018	0.0025	0.7131	intact
ENSCAFG00000014707	ENSCAFP00000021683.3	2	77153276	77169947	ENSCAFP00000012049.3_28_7333598_7334167	28	7333598	7334167	0.0087	0.003	2.9554	intact
ENSCAFG00000010227	ENSCAFP00000015013.3	26	16148467	16153614	ENSCAFP00000015013.3_35_13679342_13680292	35	13679342	13680292	0	0.0036	0	intact
ENSCAFG00000008456	ENSCAFP00000012420.3	26	8267371	8274283	ENSCAFP00000012420.3_10_757068_757601	10	757068	757601	0.0086	0.004	2.1347	intact
ENSCAFG00000008879	ENSCAFP00000013064.3	17	49615045	49626778	ENSCAFP00000036362.1_JH374169.1_3616_5199	JH374169.1	3616	5199	0	0.0042	0	intact
ENSCAFG00000001443	ENSCAFP00000002087.3	10	26757639	26784908	ENSCAFP00000002087.3_7_38661972_38663663	7	38661972	38663663	0.0008	0.0044	0.1832	intact
ENSCAFG00000007610	ENSCAFP00000011280.3	23	35526428	35536043	ENSCAFP00000033706.2_X_12014269_12015270	X	12014269	12015270	0.0029	0.0047	0.6134	intact
ENSCAFG00000013477	ENSCAFP00000019849.2	17	62901486	62927530	ENSCAFP00000005070.3_11_60158566_60159423	11	60158566	60159423	0.0186	0.0047	3.9889	pseudo
ENSCAFG00000000233	ENSCAFP00000000335.3	10	1621068	1634223	ENSCAFP00000000335.3_23_3616259_3617467	23	3616259	3617467	0.0012	0.0053	0.2312	pseudo
ENSCAFG00000012150	ENSCAFP00000017932.1	X	11992853	12040221	ENSCAFP00000017307.3_26_33138839_33139339	26	33138839	33139339	0.0142	0.0055	2.5891	pseudo
ENSCAFG00000004233	ENSCAFP00000006276.3	21	7015042	7018238	ENSCAFP00000034793.2_12_43694090_43694626	12	43694090	43694626	0.0049	0.0056	0.8872	pseudo
ENSCAFG00000007498	ENSCAFP00000011141.3	24	23269603	23283276	ENSCAFP00000011141.3_35_313655_314306	35	313655	314306	0.0127	0.0058	2.202	pseudo
ENSCAFG00000001818	ENSCAFP00000002660.3	11	50156089	50167536	ENSCAFP00000020955.3_17_20982312_20983505	17	20982312	20983505	0	0.0061	0	intact
ENSCAFG00000016025	ENSCAFP00000023613.3	9	22020959	22035370	ENSCAFP00000023613.3_X_39265627_39266760	X	39265627	39266760	0.0119	0.0061	1.9343	pseudo
ENSCAFG00000018145	ENSCAFP00000026802.3	9	37368907	37390460	ENSCAFP00000026802.3_X_20899448_20901241	X	20899448	20901241	0.0023	0.0062	0.3731	intact
ENSCAFG00000013007	ENSCAFP00000015321.3	32	21249740	21261145	ENSCAFP00000042666.1_12_23593475_23594596	12	23593475	23594596	0	0.0063	0	intact
ENSCAFG00000007705	ENSCAFP00000030904.2	2	54257083	54264620	ENSCAFP00000030904.2_21_29997528_29998802	21	29997528	29998802	0.0017	0.0068	0.2481	intact
ENSCAFG00000001615	ENSCAFP00000002355.3	11	39161422	39165148	ENSCAFP00000031902.2_20_51302740_51303486	20	51302740	51303486	0.0066	0.0072	0.9162	intact
ENSCAFG00000013353	ENSCAFP00000019687.3	38	17670399	17676699	ENSCAFP00000019687.3_13_13580887_13581342	13	13580887	13581342	0	0.0074	0	intact
ENSCAFG00000001443	ENSCAFP00000002087.3	10	26757639	26784908	ENSCAFP00000002087.3_32_12786643_12788334	32	12786643	12788334	0.0069	0.0076	0.9039	intact
ENSCAFG00000020404	ENSCAFP00000032109.2	6	71655817	71675692	ENSCAFP00000032109.2_19_23937802_23938794	19	23937802	23938794	0	0.0076	0	intact
ENSCAFG00000029331	ENSCAFP00000038502.1	24	41585941	41600617	ENSCAFP00000038502.1_21_4441825_4442991	21	4441825	4442991	0.017	0.0079	2.1671	pseudo
ENSCAFG00000018082	ENSCAFP00000026732.2	4	58460909	58469423	ENSCAFP00000026732.2_32_32111703_32112959	32	32111703	32112959	0.008	0.008	0.9977	intact
ENSCAFG00000007880	ENSCAFP00000035218.1	16	46736144	46750712	ENSCAFP00000035218.1_28_21848658_21849111	28	21848658	21849111	0	0.008	0	pseudo
ENSCAFG00000017066	ENSCAFP00000025130.3	5	33152154	33157474	ENSCAFP00000025130.3_24_15910472_15910906	24	15910472	15910906	0	0.0081	0	intact
ENSCAFG00000030250	ENSCAFP00000036688.1	13	349262	361876	ENSCAFP00000036688.1_27_38502900_38503310	27	38502900	38503310	0.0215	0.0081	2.6501	pseudo
ENSCAFG00000031549	ENSCAFP00000042903.1	3	239651	245078	ENSCAFP00000042903.1_4_83591593_83591997	4	83591593	83591997	0	0.0081	0	intact
ENSCAFG00000003028	ENSCAFP00000004521.3	11	66883022	66944841	ENSCAFP00000004521.3_12_16125687_16126748	12	16125687	16126748	0.0012	0.0083	0.1455	intact
ENSCAFG00000028955	ENSCAFP00000024349.3	9	23397252	23403052	ENSCAFP00000024349.3_7_77187175_77187594	7	77187175	77187594	0.0035	0.0083	0.4233	intact
ENSCAFG00000007498	ENSCAFP00000011141.3	24	23269603	23283276	ENSCAFP00000011141.3_X_43817682_43818680	X	43817682	43818680	0.0179	0.0085	2.0974	pseudo
ENSCAFG00000011598	ENSCAFP00000017076.3	9	12547166	12554684	ENSCAFP00000017076.3_22_38783797_38785383	22	38783797	38785383	0.0045	0.0085	0.5266	intact
ENSCAFG00000012225	ENSCAFP00000018026.2	28	29947998	29978585	ENSCAFP00000039883.1_14_32120845_32122770	14	32120845	32122770	0.01	0.0087	1.1484	intact
ENSCAFG00000018353	ENSCAFP00000027119.3	20	52653144	52677579	ENSCAFP00000027119.3_9_13039586_13040581	9	13039586	13040581	0.0039	0.0087	0.4528	intact
ENSCAFG00000032070	ENSCAFP00000037751.1	25	17008110	17014405	ENSCAFP00000037751.1_20_13157141_13157551	20	13157141	13157551	0.0172	0.0088	1.9608	pseudo
ENSCAFG00000002145	ENSCAFP00000003133.3	10	40778713	40817345	ENSCAFP00000003133.3_7_15970151_15971324	7	15970151	15971324	0.0073	0.0089	0.8235	pseudo
ENSCAFG00000025410	ENSCAFP00000012427.3	29	28652307	28656180	ENSCAFP00000001416.3_27_22517573_22517968	27	22517573	22517968	0.0107	0.0089	1.198	intact
ENSCAFG00000014370	ENSCAFP00000021200.3	7	24342458	24368216	ENSCAFP00000021200.3_17_33317640_33318011	17	33317640	33318011	0.0315	0.0089	3.5357	intact
ENSCAFG00000013934	ENSCAFP00000033982.2	18	52073117	52074289	ENSCAFP00000033982.2_20_52866023_52866418	20	52866023	52866418	0.0218	0.0089	2.4468	pseudo
ENSCAFG00000010527	ENSCAFP00000015505.3	2	68639378	68660824	ENSCAFP00000018764.3_34_858973_860276	34	858973	860276	0.0066	0.009	0.731	pseudo
ENSCAFG00000011666	ENSCAFP00000017166.3	5	11293060	11296611	ENSCAFP00000001849.3_JH373457.1_10177_12024	JH373457.1	10177	12024	0.0044	0.009	0.4862	intact
ENSCAFG00000018511	ENSCAFP00000027325.3	7	70045995	70047912	ENSCAFP00000038364.1_32_32950119_32950934	32	32950119	32950934	0	0.009	0	intact
ENSCAFG00000001818	ENSCAFP00000002660.3	11	50156089	50167536	ENSCAFP00000020955.3_3_64354003_64355196	3	64354003	64355196	0.0023	0.0092	0.2521	pseudo
ENSCAFG00000008357	ENSCAFP00000012308.3	2	57968955	57993107	ENSCAFP00000012308.3_13_63188448_63189736	13	63188448	63189736	0	0.0093	0	pseudo
ENSCAFG00000013864	ENSCAFP00000020415.3	26	28250000	28263357	ENSCAFP00000020415.3_X_60094961_60095338	X	60094961	60095338	0.0037	0.0096	0.3821	intact
ENSCAFG00000018036	ENSCAFP00000026650.3	8	70092237	70096164	ENSCAFP00000002914.3_23_2737449_2738791	23	2737449	2738791	0.0056	0.0097	0.5787	pseudo
ENSCAFG00000008703	ENSCAFP00000012781.3	3	25974533	25981559	ENSCAFP00000012781.3_15_11205917_11206483	15	11205917	11206483	0.0033	0.0101	0.3274	pseudo
ENSCAFG00000019855	ENSCAFP00000029409.3	6	42716158	42723888	ENSCAFP00000029409.3_22_49701545_49701838	22	49701545	49701838	0	0.0101	0	intact
ENSCAFG00000003574	ENSCAFP00000005314.3	11	73858862	73876093	ENSCAFP00000005314.3_11_27659813_27661317	11	27659813	27661317	0.005	0.0103	0.4889	pseudo
ENSCAFG00000008311	ENSCAFP00000012206.3	2	57305681	57311659	ENSCAFP00000042243.1_1_108223417_108224196	1	108223417	108224196	0.0086	0.0103	0.8368	intact
ENSCAFG00000001443	ENSCAFP00000002087.3	10	26757639	26784908	ENSCAFP00000002087.3_1_65806164_65807853	1	65806164	65807853	0.0091	0.0105	0.8701	pseudo
ENSCAFG00000004549	ENSCAFP00000006806.3	15	14792398	14808592	ENSCAFP00000006806.3_13_61866224_61867198	13	61866224	61867198	0.0029	0.0106	0.2738	intact
ENSCAFG00000012195	ENSCAFP00000034772.2	27	25473816	25492908	ENSCAFP00000017995.3_X_77492910_77493920	X	77492910	77493920	0.0084	0.0106	0.7964	intact
ENSCAFG00000001290	ENSCAFP00000001850.3	14	2991938	3006606	ENSCAFP00000019962.3_14_31644181_31645131	14	31644181	31645131	0	0.0107	0	intact
ENSCAFG00000015832	ENSCAFP00000023278.3	2	81158291	81190114	ENSCAFP00000023278.3_14_5358884_5359723	14	5358884	5359723	0.0046	0.0109	0.4213	intact
ENSCAFG00000008456	ENSCAFP00000012420.3	26	8267371	8274283	ENSCAFP00000012420.3_15_18427150_18427560	15	18427150	18427560	0.016	0.011	1.4588	intact
ENSCAFG00000012240	ENSCAFP00000018042.3	8	4276138	4278445	ENSCAFP00000018042.3_X_92910868_92911530	X	92910868	92911530	0.0021	0.011	0.1891	intact
ENSCAFG00000017521	ENSCAFP00000025807.3	X	74500566	74505498	ENSCAFP00000025807.3_19_43215315_43216051	19	43215315	43216051	0.0203	0.011	1.8551	pseudo
ENSCAFG00000029154	ENSCAFP00000036390.1	7	36019018	36038593	ENSCAFP00000036390.1_17_51282379_51282756	17	51282379	51282756	0.0105	0.011	0.9554	intact
ENSCAFG00000001450	ENSCAFP00000002104.3	14	6436934	6449135	ENSCAFP00000002104.3_12_45718175_45719144	12	45718175	45719144	0.0144	0.0111	1.2912	pseudo
ENSCAFG00000029395	ENSCAFP00000038646.1	17	20363874	20399931	ENSCAFP00000038646.1_X_97958835_97960258	X	97958835	97960258	0.0083	0.0113	0.7309	pseudo
ENSCAFG00000014707	ENSCAFP00000021683.3	2	77153276	77169947	ENSCAFP00000012049.3_30_33110994_33111548	30	33110994	33111548	0.0387	0.0116	3.3322	intact
ENSCAFG00000012195	ENSCAFP00000034772.2	27	25473816	25492908	ENSCAFP00000013575.3_8_44100081_44101088	8	44100081	44101088	0.0182	0.0116	1.5704	pseudo
ENSCAFG00000017633	ENSCAFP00000026003.3	X	75267437	75270288	ENSCAFP00000026003.3_24_22934556_22934846	24	22934556	22934846	0.0198	0.0118	1.6837	intact
ENSCAFG00000012926	ENSCAFP00000019076.3	27	31807750	31821147	ENSCAFP00000019076.3_3_26934898_26936038	3	26934898	26936038	0.0008	0.0119	0.0635	pseudo
ENSCAFG00000028827	ENSCAFP00000038211.1	29	307525	357962	ENSCAFP00000039450.1_27_22066329_22066799	27	22066329	22066799	0.0121	0.0119	1.0152	intact
ENSCAFG00000008369	ENSCAFP00000012301.3	25	29751376	29781041	ENSCAFP00000042557.1_8_39819646_39820553	8	39819646	39820553	0.0116	0.012	0.9632	pseudo
ENSCAFG00000003353	ENSCAFP00000004990.3	10	68838933	68841673	ENSCAFP00000004990.3_4_87759639_87760052	4	87759639	87760052	0.0216	0.0121	1.7908	intact
ENSCAFG00000007547	ENSCAFP00000011207.3	24	23633604	23653272	ENSCAFP00000011207.3_2_42149763_42150050	2	42149763	42150050	0.0148	0.0121	1.2267	intact
ENSCAFG00000006988	ENSCAFP00000010376.3	29	5704654	5711382	ENSCAFP00000010376.3_12_20553037_20553912	12	20553037	20553912	0.0048	0.0122	0.3946	pseudo
ENSCAFG00000018722	ENSCAFP00000027619.3	6	28143244	28186051	ENSCAFP00000025145.3_35_8365461_8366183	35	8365461	8366183	0.0059	0.0123	0.4807	intact
ENSCAFG00000001318	ENSCAFP00000001886.3	12	4602065	4604111	ENSCAFP00000039246.1_11_12281519_12282169	11	12281519	12282169	0.0021	0.0124	0.1663	intact
ENSCAFG00000010335	ENSCAFP00000015193.2	33	14485605	14493209	ENSCAFP00000035193.1_19_7490215_7491147	19	7490215	7491147	0.0092	0.0124	0.7449	intact
ENSCAFG00000005502	ENSCAFP00000008235.3	16	23276763	23287785	ENSCAFP00000008235.3_15_48056748_48057602	15	48056748	48057602	0.0033	0.0125	0.264	intact
ENSCAFG00000000738	ENSCAFP00000001047.3	13	10086942	10099501	ENSCAFP00000001047.3_27_31857239_31857872	27	31857239	31857872	0.0087	0.0127	0.6887	pseudo
ENSCAFG00000031706	ENSCAFP00000037453.1	29	28489947	28494071	ENSCAFP00000032290.2_X_35087414_35087755	X	35087414	35087755	0.0091	0.0128	0.7084	pseudo
ENSCAFG00000006545	ENSCAFP00000009794.3	15	37992986	37998946	ENSCAFP00000009794.3_19_49759726_49760515	19	49759726	49760515	0.0091	0.0131	0.6956	pseudo
ENSCAFG00000011598	ENSCAFP00000017076.3	9	12547166	12554684	ENSCAFP00000017076.3_X_68898931_68900512	X	68898931	68900512	0.0126	0.0131	0.9665	pseudo
ENSCAFG00000014648	ENSCAFP00000021611.3	8	28224478	28239190	ENSCAFP00000041925.1_6_63188775_63189506	6	63188775	63189506	0.0142	0.0131	1.085	intact
ENSCAFG00000000994	ENSCAFP00000001412.3	11	22352735	22366599	ENSCAFP00000001412.3_20_41386620_41387107	20	41386620	41387107	0.0205	0.0133	1.5396	pseudo
ENSCAFG00000024922	ENSCAFP00000034277.2	31	21207239	21212219	ENSCAFP00000034277.2_24_17892378_17892680	24	17892378	17892680	0.0088	0.0135	0.6504	intact
ENSCAFG00000011885	ENSCAFP00000017505.3	2	72193794	72218251	ENSCAFP00000017505.3_32_30579626_30580279	32	30579626	30580279	0.0285	0.0136	2.0969	pseudo
ENSCAFG00000023283	ENSCAFP00000031007.2	2	59736311	59751666	ENSCAFP00000003890.3_12_36497879_36498472	12	36497879	36498472	0.0046	0.0136	0.3355	chimerical
ENSCAFG00000015834	ENSCAFP00000023285.3	18	54062567	54075093	ENSCAFP00000023285.3_14_45143141_45144443	14	45143141	45144443	0.0167	0.0138	1.2139	pseudo
ENSCAFG00000008701	ENSCAFP00000012805.3	18	42212245	42218880	ENSCAFP00000037451.1_X_51797331_51798632	X	51797331	51798632	0.011	0.014	0.7834	intact
ENSCAFG00000019472	ENSCAFP00000028798.3	6	38966854	38968703	ENSCAFP00000028798.3_8_5139027_5139746	8	5139027	5139746	0.003	0.014	0.2171	intact
ENSCAFG00000001139	ENSCAFP00000001603.3	10	24379997	24411766	ENSCAFP00000001603.3_1_55086404_55087526	1	55086404	55087526	0.0034	0.0141	0.2426	pseudo
ENSCAFG00000015834	ENSCAFP00000023285.3	18	54062567	54075093	ENSCAFP00000038729.1_8_56849109_56849759	8	56849109	56849759	0.0173	0.0141	1.2232	pseudo
ENSCAFG00000015834	ENSCAFP00000023285.3	18	54062567	54075093	ENSCAFP00000040792.1_8_56849705_56850434	8	56849705	56850434	0.0173	0.0141	1.2232	pseudo
ENSCAFG00000017977	ENSCAFP00000026558.3	30	37957005	37967988	ENSCAFP00000040054.1_27_42073951_42074403	27	42073951	42074403	0.013	0.0141	0.9231	intact
ENSCAFG00000000141	ENSCAFP00000042188.1	10	938682	941374	ENSCAFP00000040876.1_20_2148629_2148927	20	2148629	2148927	0.044	0.0141	3.1224	pseudo
ENSCAFG00000001214	ENSCAFP00000001730.3	12	3713984	3720149	ENSCAFP00000041739.1_9_13211775_13212236	9	13211775	13212236	0.0028	0.0142	0.2009	intact
ENSCAFG00000005899	ENSCAFP00000008834.3	2	35828592	35843529	ENSCAFP00000008834.3_X_102555288_102556780	X	102555288	102556780	0.0301	0.0142	2.1122	pseudo
ENSCAFG00000016971	ENSCAFP00000024967.3	8	47842564	47856372	ENSCAFP00000001177.3_12_3304606_3304977	12	3304606	3304977	0.0137	0.0142	0.965	chimerical
ENSCAFG00000012195	ENSCAFP00000034772.2	27	25473816	25492908	ENSCAFP00000036642.1_4_48960139_48961144	4	48960139	48961144	0.0157	0.0142	1.1068	pseudo
ENSCAFG00000005101	ENSCAFP00000035922.1	23	9070953	9077058	ENSCAFP00000007594.3_2_35975585_35976271	2	35975585	35976271	0.0085	0.0142	0.5938	pseudo
ENSCAFG00000008873	ENSCAFP00000013045.3	26	9970456	9975820	ENSCAFP00000042600.1_X_44509045_44509866	X	44509045	44509866	0	0.0143	0	intact
ENSCAFG00000001139	ENSCAFP00000001603.3	10	24379997	24411766	ENSCAFP00000001603.3_27_6527755_6528864	27	6527755	6528864	0.0073	0.0144	0.5057	intact
ENSCAFG00000001615	ENSCAFP00000002355.3	11	39161422	39165148	ENSCAFP00000031902.2_X_40610109_40610855	X	40610109	40610855	0.0194	0.0144	1.347	pseudo
ENSCAFG00000007990	ENSCAFP00000011832.3	15	49066731	49070758	ENSCAFP00000011832.3_2_54335933_54336721	2	54335933	54336721	0.0087	0.0144	0.6026	intact
ENSCAFG00000012442	ENSCAFP00000018313.3	5	15005331	15030790	ENSCAFP00000018313.3_3_60194007_60195329	3	60194007	60195329	0.011	0.0145	0.76	pseudo
ENSCAFG00000032070	ENSCAFP00000037751.1	25	17008110	17014405	ENSCAFP00000037751.1_13_4483693_4484184	13	4483693	4484184	0.0058	0.0148	0.3933	intact
ENSCAFG00000008703	ENSCAFP00000012781.3	3	25974533	25981559	ENSCAFP00000012781.3_34_35409116_35409876	34	35409116	35409876	0.015	0.015	1.0019	pseudo
ENSCAFG00000030143	ENSCAFP00000041067.1	34	13019403	13031615	ENSCAFP00000041067.1_1_37860764_37860976	1	37860764	37860976	0.0352	0.015	2.3392	intact
ENSCAFG00000011878	ENSCAFP00000017510.3	37	10005686	10017192	ENSCAFP00000017510.3_X_40254371_40255631	X	40254371	40255631	0.0055	0.0151	0.3617	pseudo
ENSCAFG00000010390	ENSCAFP00000015279.3	2	68350326	68368883	ENSCAFP00000015279.3_38_1911097_1911754	38	1911097	1911754	0.002	0.0153	0.131	pseudo
ENSCAFG00000004900	ENSCAFP00000007306.2	21	21136931	21160703	ENSCAFP00000007306.2_23_49363746_49364429	23	49363746	49364429	0.0146	0.0154	0.946	intact
ENSCAFG00000000141	ENSCAFP00000000207.3	10	938682	949032	ENSCAFP00000000207.3_20_2148793_2149260	20	2148793	2149260	0.0343	0.0156	2.2045	pseudo
ENSCAFG00000004134	ENSCAFP00000006128.3	21	6038813	6048364	ENSCAFP00000006128.3_X_105955959_105956415	X	105955959	105956415	0.0385	0.0156	2.46	pseudo
ENSCAFG00000015834	ENSCAFP00000023285.3	18	54062567	54075093	ENSCAFP00000023285.3_30_743437_744739	30	743437	744739	0.0094	0.0156	0.6	pseudo
ENSCAFG00000000590	ENSCAFP00000000831.3	11	15887954	15900171	ENSCAFP00000000831.3_4_49156134_49157212	4	49156134	49157212	0.0037	0.0157	0.2357	pseudo
ENSCAFG00000002490	ENSCAFP00000003628.2	12	27048501	27051779	ENSCAFP00000001779.3_27_27515790_27516308	27	27515790	27516308	0.0129	0.016	0.8052	intact
ENSCAFG00000011349	ENSCAFP00000016702.3	18	49905161	49908182	ENSCAFP00000016702.3_14_6514735_6515364	14	6514735	6515364	0.008	0.016	0.5011	intact
ENSCAFG00000000071	ENSCAFP00000000108.3	10	204679	205881	ENSCAFP00000000108.3_27_36566981_36567370	27	36566981	36567370	0.0062	0.0161	0.3845	pseudo
ENSCAFG00000000233	ENSCAFP00000000335.3	10	1621068	1634223	ENSCAFP00000000335.3_13_49517625_49518230	13	49517625	49518230	0.0208	0.0161	1.2967	pseudo
ENSCAFG00000024066	ENSCAFP00000003273.3	12	20426726	20443200	ENSCAFP00000003273.3_33_5363648_5364299	33	5363648	5364299	0.0129	0.0161	0.8045	pseudo
ENSCAFG00000007306	ENSCAFP00000010844.3	24	22130125	22163913	ENSCAFP00000005642.3_4_61877842_61878330	4	61877842	61878330	0.0216	0.0161	1.3412	pseudo
ENSCAFG00000014799	ENSCAFP00000021815.3	9	20250903	20252436	ENSCAFP00000022053.3_37_25429675_25430106	37	25429675	25430106	0.0507	0.0162	3.1353	intact
ENSCAFG00000002083	ENSCAFP00000003062.3	1	93088299	93095024	ENSCAFP00000000302.1_9_15658314_15658694	9	15658314	15658694	0.0293	0.0164	1.7876	intact
ENSCAFG00000015122	ENSCAFP00000022289.3	20	45036602	45039914	ENSCAFP00000022289.3_20_40740087_40740614	20	40740087	40740614	0.0052	0.0164	0.3168	intact
ENSCAFG00000001818	ENSCAFP00000002660.3	11	50156089	50167536	ENSCAFP00000034557.2_23_42646749_42647937	23	42646749	42647937	0.0104	0.0165	0.6298	pseudo
ENSCAFG00000002977	ENSCAFP00000004423.3	14	40673084	40780463	ENSCAFP00000004423.3_5_63827754_63828725	5	63827754	63828725	0.0076	0.0165	0.4566	intact
ENSCAFG00000001399	ENSCAFP00000002004.3	1	75501685	75510249	ENSCAFP00000002004.3_X_73061919_73063295	X	73061919	73063295	0.0162	0.0166	0.9739	intact
ENSCAFG00000013345	ENSCAFP00000019680.3	34	18639237	18657156	ENSCAFP00000019680.3_20_42199156_42199611	20	42199156	42199611	0.0402	0.0166	2.426	pseudo
ENSCAFG00000018909	ENSCAFP00000027900.2	4	75176995	75217730	ENSCAFP00000027900.2_33_16957955_16960086	33	16957955	16960086	0.0024	0.0167	0.1459	pseudo
ENSCAFG00000011328	ENSCAFP00000016676.3	25	44192035	44201429	ENSCAFP00000043199.1_37_11891129_11891863	37	11891129	11891863	0.0077	0.0168	0.4572	intact
ENSCAFG00000031549	ENSCAFP00000042903.1	3	239651	245078	ENSCAFP00000042903.1_19_20826886_20827287	19	20826886	20827287	0.0199	0.0168	1.1813	intact
ENSCAFG00000006088	ENSCAFP00000009145.1	22	58952831	58957804	ENSCAFP00000009145.1_31_9923193_9924029	31	9923193	9924029	0.0135	0.0169	0.7992	intact
ENSCAFG00000028955	ENSCAFP00000024349.3	9	23397252	23403052	ENSCAFP00000024349.3_7_909475_909894	7	909475	909894	0	0.0169	0	pseudo
ENSCAFG00000001638	ENSCAFP00000002393.3	12	10815579	10821547	ENSCAFP00000002393.3_14_27742849_27743364	14	27742849	27743364	0.0117	0.017	0.6914	pseudo
ENSCAFG00000006580	ENSCAFP00000009851.3	27	1016290	1019830	ENSCAFP00000036349.1_25_36993752_36994036	25	36993752	36994036	0.0014	0.017	0.0838	pseudo
ENSCAFG00000013515	ENSCAFP00000019927.3	6	7389390	7405129	ENSCAFP00000036265.1_15_35705831_35706868	15	35705831	35706868	0.0072	0.017	0.4254	pseudo
ENSCAFG00000007705	ENSCAFP00000030904.2	2	54257083	54264620	ENSCAFP00000030904.2_29_28938709_28939990	29	28938709	28939990	0.0087	0.017	0.5108	pseudo
ENSCAFG00000012195	ENSCAFP00000034772.2	27	25473816	25492908	ENSCAFP00000017995.3_13_28303659_28304744	13	28303659	28304744	0.0158	0.017	0.9264	intact
ENSCAFG00000009538	ENSCAFP00000014023.3	30	8396471	8434145	ENSCAFP00000014023.3_13_49386202_49387484	13	49386202	49387484	0.0153	0.0171	0.8977	pseudo
ENSCAFG00000018879	ENSCAFP00000027846.3	4	74934029	74951602	ENSCAFP00000027846.3_8_47111094_47111522	8	47111094	47111522	0.0097	0.0172	0.5638	intact
ENSCAFG00000008311	ENSCAFP00000012206.3	2	57305681	57311659	ENSCAFP00000012206.3_30_4694804_4695543	30	4694804	4695543	0.0132	0.0173	0.7625	pseudo
ENSCAFG00000015037	ENSCAFP00000022162.3	5	28739631	28766858	ENSCAFP00000017275.3_32_16043720_16044196	32	16043720	16044196	0.0094	0.0174	0.5389	intact
ENSCAFG00000007990	ENSCAFP00000011832.3	15	49066731	49070758	ENSCAFP00000011832.3_5_52643189_52643978	5	52643189	52643978	0.0033	0.0175	0.1856	pseudo
ENSCAFG00000008021	ENSCAFP00000011852.3	29	21881048	21884401	ENSCAFP00000032002.2_14_47260218_47260909	14	47260218	47260909	0.0231	0.0175	1.3251	pseudo
ENSCAFG00000015834	ENSCAFP00000023285.3	18	54062567	54075093	ENSCAFP00000023285.3_27_13490746_13492053	27	13490746	13492053	0.025	0.0179	1.3992	pseudo
ENSCAFG00000030531	ENSCAFP00000038342.1	10	8630322	8638520	ENSCAFP00000038342.1_38_1356073_1356407	38	1356073	1356407	0.0423	0.0181	2.3399	pseudo
ENSCAFG00000001139	ENSCAFP00000001603.3	10	24379997	24411766	ENSCAFP00000001603.3_18_41454140_41455318	18	41454140	41455318	0.0056	0.0182	0.307	intact
ENSCAFG00000005274	ENSCAFP00000007885.3	21	22293489	22315761	ENSCAFP00000007885.3_15_40028740_40031025	15	40028740	40031025	0.0093	0.0182	0.5127	pseudo
ENSCAFG00000007995	ENSCAFP00000011824.2	20	33195123	33196598	ENSCAFP00000011824.2_20_1439880_1440434	20	1439880	1440434	0.0269	0.0182	1.4761	pseudo
ENSCAFG00000013497	ENSCAFP00000019879.3	36	20974648	20979872	ENSCAFP00000007679.3_6_36828176_36828352	6	36828176	36828352	0.0085	0.0182	0.4646	pseudo
ENSCAFG00000000713	ENSCAFP00000001022.3	13	9069814	9114218	ENSCAFP00000001022.3_16_20141880_20142769	16	20141880	20142769	0.0045	0.0183	0.2485	pseudo
ENSCAFG00000032244	ENSCAFP00000041429.1	24	36570172	36601200	ENSCAFP00000041429.1_12_45720819_45721259	12	45720819	45721259	0.028	0.0183	1.5296	pseudo
ENSCAFG00000002656	ENSCAFP00000003867.3	12	35576576	35581236	ENSCAFP00000041895.1_1_44501777_44502685	1	44501777	44502685	0.0101	0.0184	0.5492	pseudo
ENSCAFG00000001038	ENSCAFP00000001468.3	10	23629337	23630564	ENSCAFP00000036539.1_X_99520045_99520428	X	99520045	99520428	0.0074	0.0185	0.3998	intact
ENSCAFG00000001615	ENSCAFP00000002355.3	11	39161422	39165148	ENSCAFP00000031902.2_15_36105745_36106491	15	36105745	36106491	0.0314	0.0185	1.6989	intact
ENSCAFG00000000621	ENSCAFP00000000881.3	12	1209967	1215229	ENSCAFP00000034209.1_16_31230391_31231127	16	31230391	31231127	0.014	0.0186	0.7539	pseudo
ENSCAFG00000016020	ENSCAFP00000023597.3	6	12421735	12424679	ENSCAFP00000004139.1_3_63026705_63027733	3	63026705	63027733	0.0051	0.0188	0.2686	intact
ENSCAFG00000017207	ENSCAFP00000025345.3	4	47802741	47806942	ENSCAFP00000025345.3_4_42203862_42204744	4	42203862	42204744	0.0134	0.0189	0.7092	pseudo
ENSCAFG00000017309	ENSCAFP00000035269.2	30	30766981	30770327	ENSCAFP00000039113.1_27_21855205_21856305	27	21855205	21856305	0.0011	0.0189	0.0597	intact
ENSCAFG00000009910	ENSCAFP00000014590.3	26	14499958	14546447	ENSCAFP00000014590.3_12_48325298_48325747	12	48325298	48325747	0.0465	0.019	2.4502	pseudo
ENSCAFG00000020392	ENSCAFP00000030242.3	6	70825257	70833471	ENSCAFP00000030242.3_X_80875246_80876228	X	80875246	80876228	0.0185	0.0191	0.9712	pseudo
ENSCAFG00000007990	ENSCAFP00000011832.3	15	49066731	49070758	ENSCAFP00000011832.3_27_10147490_10148281	27	10147490	10148281	0.0052	0.0194	0.2658	intact
ENSCAFG00000007990	ENSCAFP00000011832.3	15	49066731	49070758	ENSCAFP00000011832.3_32_1153437_1154228	32	1153437	1154228	0.0052	0.0194	0.2658	intact
ENSCAFG00000015077	ENSCAFP00000022224.3	27	38468919	38472375	ENSCAFP00000036576.1_23_2636912_2637433	23	2636912	2637433	0.0119	0.0195	0.6115	pseudo
ENSCAFG00000017228	ENSCAFP00000025376.3	X	59067878	59072713	ENSCAFP00000022846.3_34_40095837_40096367	34	40095837	40096367	0.0347	0.0195	1.7782	pseudo
ENSCAFG00000020350	ENSCAFP00000030179.3	5	81784109	81787031	ENSCAFP00000030179.3_21_33281016_33282052	21	33281016	33282052	0.0156	0.0197	0.7906	pseudo
ENSCAFG00000008540	ENSCAFP00000012547.3	24	25322800	25329932	ENSCAFP00000037068.1_X_44011806_44012283	X	44011806	44012283	0.0127	0.0198	0.642	pseudo
ENSCAFG00000030622	ENSCAFP00000042402.1	15	3865175	3870922	ENSCAFP00000042402.1_37_10332020_10332328	37	10332020	10332328	0.0052	0.0198	0.2616	intact
ENSCAFG00000005907	ENSCAFP00000008845.2	2	35852109	35858065	ENSCAFP00000008845.2_18_35041765_35042361	18	35041765	35042361	0.0071	0.02	0.3547	pseudo
ENSCAFG00000019044	ENSCAFP00000028105.3	7	79264740	79268083	ENSCAFP00000039224.1_8_32660736_32661071	8	32660736	32661071	0.0106	0.02	0.529	pseudo
ENSCAFG00000001818	ENSCAFP00000002660.3	11	50156089	50167536	ENSCAFP00000020955.3_10_47914931_47916109	10	47914931	47916109	0.0139	0.0202	0.6848	intact
ENSCAFG00000008021	ENSCAFP00000011852.3	29	21881048	21884401	ENSCAFP00000002516.3_21_27294299_27295036	21	27294299	27295036	0.0192	0.0202	0.9503	intact
ENSCAFG00000012195	ENSCAFP00000017995.3	27	25473222	25492908	ENSCAFP00000017995.3_17_35090260_35091273	17	35090260	35091273	0.0221	0.0202	1.0939	pseudo
ENSCAFG00000008940	ENSCAFP00000013155.3	32	6404205	6407845	ENSCAFP00000013155.3_22_50435387_50436289	22	50435387	50436289	0.0226	0.0205	1.1036	intact
ENSCAFG00000016493	ENSCAFP00000024264.3	9	23171602	23175949	ENSCAFP00000024264.3_19_30029056_30029637	19	30029056	30029637	0.0357	0.0206	1.7358	pseudo
ENSCAFG00000016639	ENSCAFP00000024480.3	9	23830083	23838764	ENSCAFP00000032255.2_6_56555261_56556142	6	56555261	56556142	0.0273	0.0206	1.3271	pseudo
ENSCAFG00000029584	ENSCAFP00000042645.1	9	21098289	21101783	ENSCAFP00000042645.1_32_28739319_28739657	32	28739319	28739657	0.0211	0.0206	1.0255	intact
ENSCAFG00000002647	ENSCAFP00000003857.3	12	35415803	35416701	ENSCAFP00000003857.3_12_46620874_46621164	12	46620874	46621164	0.0374	0.0207	1.8065	pseudo
ENSCAFG00000012873	ENSCAFP00000018957.3	28	34983650	34998963	ENSCAFP00000018957.3_3_74185155_74186097	3	74185155	74186097	0.0286	0.0208	1.3749	pseudo
ENSCAFG00000002541	ENSCAFP00000003704.3	15	647513	666827	ENSCAFP00000003704.3_2_11153597_11154418	2	11153597	11154418	0.0116	0.0209	0.5547	pseudo
ENSCAFG00000015834	ENSCAFP00000023285.3	18	54062567	54075093	ENSCAFP00000023285.3_32_16642397_16643707	32	16642397	16643707	0.0125	0.0211	0.5915	intact
ENSCAFG00000004900	ENSCAFP00000007306.2	21	21136931	21160703	ENSCAFP00000007306.2_16_6165481_6166182	16	6165481	6166182	0.0176	0.0212	0.8282	pseudo
ENSCAFG00000001615	ENSCAFP00000002355.3	11	39161422	39165148	ENSCAFP00000031902.2_5_24613175_24613899	5	24613175	24613899	0.0172	0.0214	0.8009	pseudo
ENSCAFG00000016482	ENSCAFP00000024252.3	20	48398759	48405914	ENSCAFP00000001339.3_35_14142661_14143263	35	14142661	14143263	0.0044	0.0214	0.2036	intact
ENSCAFG00000005101	ENSCAFP00000035922.1	23	9070953	9077058	ENSCAFP00000007594.3_8_40630805_40631689	8	40630805	40631689	0.0101	0.0214	0.4717	intact
ENSCAFG00000016955	ENSCAFP00000024952.2	9	25842211	25873645	ENSCAFP00000024952.2_27_34830066_34831048	27	34830066	34831048	0.0174	0.0215	0.8091	pseudo
ENSCAFG00000018962	ENSCAFP00000027996.3	X	107177491	107181116	ENSCAFP00000027996.3_23_34622135_34623043	23	34622135	34623043	0.0102	0.0215	0.4765	pseudo
ENSCAFG00000030473	ENSCAFP00000042898.1	24	25364323	25376258	ENSCAFP00000042898.1_20_33041585_33042301	20	33041585	33042301	0.0058	0.0215	0.2696	pseudo
ENSCAFG00000032728	ENSCAFP00000038919.1	9	54897330	54907664	ENSCAFP00000038282.1_X_23296943_23297650	X	23296943	23297650	0.0125	0.0218	0.573	chimerical
ENSCAFG00000013409	ENSCAFP00000019758.3	8	14023354	14037973	ENSCAFP00000019758.3_16_53999680_54000072	16	53999680	54000072	0.0055	0.022	0.2485	pseudo
ENSCAFG00000014738	ENSCAFP00000021734.3	18	53048902	53050528	ENSCAFP00000021734.3_3_56656045_56656251	3	56656045	56656251	0.0319	0.0221	1.4394	intact
ENSCAFG00000003953	ENSCAFP00000005883.3	16	8508180	8528497	ENSCAFP00000005883.3_20_2501299_2502555	20	2501299	2502555	0.0108	0.0223	0.4819	pseudo
ENSCAFG00000020150	ENSCAFP00000029881.3	6	56203396	56214876	ENSCAFP00000029881.3_32_30198863_30199752	32	30198863	30199752	0.0123	0.0224	0.5498	pseudo
ENSCAFG00000001615	ENSCAFP00000002355.3	11	39161422	39165148	ENSCAFP00000031902.2_2_21855992_21856739	2	21855992	21856739	0.0388	0.0225	1.724	pseudo
ENSCAFG00000024504	ENSCAFP00000033438.2	5	69887187	69910376	ENSCAFP00000033438.2_3_22574269_22574664	3	22574269	22574664	0.0135	0.0225	0.5978	pseudo
ENSCAFG00000010318	ENSCAFP00000015154.3	26	16400204	16402012	ENSCAFP00000015154.3_9_29905275_29905502	9	29905275	29905502	0.0163	0.0227	0.718	intact
ENSCAFG00000010960	ENSCAFP00000016167.3	28	23479976	23494977	ENSCAFP00000016167.3_X_67191517_67192254	X	67191517	67192254	0.0246	0.0227	1.083	intact
ENSCAFG00000015485	ENSCAFP00000022794.3	X	41806839	41808876	ENSCAFP00000023561.3_X_43018398_43018859	X	43018398	43018859	0.0511	0.0227	2.254	pseudo
ENSCAFG00000012240	ENSCAFP00000018042.3	8	4276138	4278445	ENSCAFP00000018042.3_X_51399283_51399935	X	51399283	51399935	0.015	0.0228	0.6558	pseudo
ENSCAFG00000007340	ENSCAFP00000010899.3	20	32185536	32191199	ENSCAFP00000010899.3_JH373280.1_118506_119582	JH373280.1	118506	119582	0.0065	0.0232	0.2819	pseudo
ENSCAFG00000002179	ENSCAFP00000003181.3	14	21766209	21796756	ENSCAFP00000003181.3_25_6073288_6073512	25	6073288	6073512	0.0286	0.0233	1.2239	intact
ENSCAFG00000007990	ENSCAFP00000011832.3	15	49066731	49070758	ENSCAFP00000011832.3_33_18150915_18151703	33	18150915	18151703	0.0107	0.0233	0.462	pseudo
ENSCAFG00000008763	ENSCAFP00000012910.3	20	36852782	36972417	ENSCAFP00000012910.3_24_47850_49437	24	47850	49437	0.0209	0.0233	0.8957	pseudo
ENSCAFG00000011666	ENSCAFP00000017166.3	5	11293060	11296611	ENSCAFP00000001849.3_8_6733445_6735275	8	6733445	6735275	0.0082	0.0233	0.3517	pseudo
ENSCAFG00000018174	ENSCAFP00000041534.1	6	26322478	26329529	ENSCAFP00000040550.1_26_6860071_6860373	26	6860071	6860373	0.0047	0.0233	0.2001	intact
ENSCAFG00000008870	ENSCAFP00000013026.3	23	50139106	50150364	ENSCAFP00000013026.3_8_71723_72153	8	71723	72153	0.0214	0.0236	0.905	pseudo
ENSCAFG00000008870	ENSCAFP00000013026.3	23	50139106	50150364	ENSCAFP00000013026.3_JH374185.1_2387_2817	JH374185.1	2387	2817	0.0214	0.0236	0.905	pseudo
ENSCAFG00000017846	ENSCAFP00000026329.2	4	57604602	57612273	ENSCAFP00000026329.2_18_50382421_50382588	18	50382421	50382588	0.0218	0.0236	0.9249	intact
ENSCAFG00000031447	ENSCAFP00000039533.1	5	61430576	61443276	ENSCAFP00000039533.1_17_48542887_48543159	17	48542887	48543159	0.0231	0.0236	0.9814	pseudo
ENSCAFG00000017846	ENSCAFP00000041904.1	4	57599800	57612273	ENSCAFP00000041904.1_18_50384786_50384974	18	50384786	50384974	0.0218	0.0236	0.9249	intact
ENSCAFG00000011662	ENSCAFP00000017154.3	X	9281781	9315989	ENSCAFP00000017154.3_21_34043540_34044470	21	34043540	34044470	0.0213	0.0237	0.9001	pseudo
ENSCAFG00000019922	ENSCAFP00000029508.3	5	66891742	66910318	ENSCAFP00000029508.3_X_98866875_98867291	X	98866875	98867291	0.0176	0.0237	0.7444	intact
ENSCAFG00000001785	ENSCAFP00000002597.3	10	31010941	31033207	ENSCAFP00000002597.3_27_17594083_17595597	27	17594083	17595597	0.0223	0.024	0.9276	intact
ENSCAFG00000014506	ENSCAFP00000021402.3	X	38493026	38505382	ENSCAFP00000021402.3_2_74078578_74078907	2	74078578	74078907	0.0386	0.024	1.6096	pseudo
ENSCAFG00000003699	ENSCAFP00000005510.3	19	2453140	2456553	ENSCAFP00000005510.3_15_50292129_50292428	15	50292129	50292428	0.0094	0.0242	0.3899	intact
ENSCAFG00000013497	ENSCAFP00000019879.3	36	20974648	20979872	ENSCAFP00000007679.3_1_87485565_87485741	1	87485565	87485741	0.01	0.0243	0.4102	pseudo
ENSCAFG00000016114	ENSCAFP00000023745.3	27	44885446	44913007	ENSCAFP00000023745.3_1_100214089_100214864	1	100214089	100214864	0.0053	0.0243	0.2199	pseudo
ENSCAFG00000011598	ENSCAFP00000017076.3	9	12547166	12554684	ENSCAFP00000017076.3_12_53057372_53058954	12	53057372	53058954	0.0142	0.0244	0.5822	pseudo
ENSCAFG00000001818	ENSCAFP00000002660.3	11	50156089	50167536	ENSCAFP00000002660.3_9_38575620_38576805	9	38575620	38576805	0.0124	0.0245	0.5078	pseudo
ENSCAFG00000003186	ENSCAFP00000004752.4	15	3762571	3771551	ENSCAFP00000004752.4_X_57629495_57630069	X	57629495	57630069	0.0699	0.0247	2.8254	pseudo
ENSCAFG00000017766	ENSCAFP00000026206.3	7	53398763	53466467	ENSCAFP00000026206.3_11_30793836_30794600	11	30793836	30794600	0.0446	0.0248	1.7968	intact
ENSCAFG00000032245	ENSCAFP00000038724.1	37	10070247	10079693	ENSCAFP00000041662.1_18_2985548_2986030	18	2985548	2986030	0.0056	0.0248	0.227	intact
ENSCAFG00000032601	ENSCAFP00000038978.1	26	24327841	24350434	ENSCAFP00000027153.3_10_35786560_35787321	10	35786560	35787321	0.0191	0.0248	0.7732	pseudo
ENSCAFG00000004900	ENSCAFP00000007306.2	21	21136931	21160703	ENSCAFP00000007306.2_1_96496286_96496983	1	96496286	96496983	0.0124	0.0249	0.4972	pseudo
ENSCAFG00000018879	ENSCAFP00000027846.3	4	74934029	74951602	ENSCAFP00000036184.1_31_27829568_27829905	31	27829568	27829905	0.009	0.0249	0.3631	pseudo
ENSCAFG00000018879	ENSCAFP00000027846.3	4	74934029	74951602	ENSCAFP00000036184.1_31_28728662_28728999	31	28728662	28728999	0.009	0.0249	0.3631	pseudo
ENSCAFG00000019758	ENSCAFP00000029244.4	9	49770119	49774055	ENSCAFP00000029244.4_24_815861_816886	24	815861	816886	0.0261	0.0249	1.0469	intact
ENSCAFG00000009742	ENSCAFP00000014320.3	28	13668114	13675592	ENSCAFP00000014320.3_5_13427398_13427830	5	13427398	13427830	0.0303	0.0251	1.2049	pseudo
ENSCAFG00000000172	ENSCAFP00000000253.1	1	24470265	24497206	ENSCAFP00000000253.1_17_31239062_31240488	17	31239062	31240488	0.0159	0.0252	0.6315	pseudo
ENSCAFG00000001139	ENSCAFP00000001603.3	10	24379997	24411766	ENSCAFP00000001603.3_23_30291396_30292568	23	30291396	30292568	0.0096	0.0253	0.3781	pseudo
ENSCAFG00000004703	ENSCAFP00000007018.3	9	5435028	5438349	ENSCAFP00000035866.1_31_6100002_6100412	31	6100002	6100412	0.017	0.0253	0.6713	pseudo
ENSCAFG00000006545	ENSCAFP00000009794.3	15	37992986	37998946	ENSCAFP00000009794.3_2_14800589_14801215	2	14800589	14801215	0.0101	0.0253	0.4009	intact
ENSCAFG00000014648	ENSCAFP00000021611.3	8	28224478	28239190	ENSCAFP00000021611.3_X_10158292_10159023	X	10158292	10159023	0.0213	0.0253	0.841	intact
ENSCAFG00000016932	ENSCAFP00000024889.3	8	47641185	47650543	ENSCAFP00000024889.3_X_29183393_29183782	X	29183393	29183782	0.0059	0.0254	0.2316	intact
ENSCAFG00000008870	ENSCAFP00000013026.3	23	50139106	50150364	ENSCAFP00000013026.3_JH373298.1_47972_48401	JH373298.1	47972	48401	0.006	0.0256	0.2337	pseudo
ENSCAFG00000010779	ENSCAFP00000015869.3	32	24258021	24273786	ENSCAFP00000015869.3_21_24138416_24138649	21	24138416	24138649	0.0146	0.0256	0.5703	pseudo
ENSCAFG00000003905	ENSCAFP00000005824.3	12	67433234	67451696	ENSCAFP00000005824.3_X_32180136_32181099	X	32180136	32181099	0.0273	0.0257	1.06	pseudo
ENSCAFG00000011003	ENSCAFP00000016198.4	37	9130642	9140412	ENSCAFP00000016198.4_X_97693831_97694421	X	97693831	97694421	0.0207	0.0257	0.8068	intact
ENSCAFG00000019245	ENSCAFP00000028384.3	X	121515772	121587576	ENSCAFP00000028384.3_12_25464209_25464738	12	25464209	25464738	0.0185	0.0257	0.7211	pseudo
ENSCAFG00000017413	ENSCAFP00000025664.3	5	33834271	34087011	ENSCAFP00000025664.3_8_42467750_42468276	8	42467750	42468276	0.0254	0.0258	0.9853	pseudo
ENSCAFG00000028760	ENSCAFP00000035998.1	18	52167613	52175689	ENSCAFP00000036519.1_23_7185682_7186176	23	7185682	7186176	0.029	0.0258	1.124	pseudo
ENSCAFG00000028485	ENSCAFP00000040304.1	1	112416501	112426855	ENSCAFP00000037478.1_27_43537525_43537971	27	43537525	43537971	0.036	0.0259	1.3933	pseudo
ENSCAFG00000000941	ENSCAFP00000001355.3	12	2697508	2712831	ENSCAFP00000001355.3_14_12134175_12136207	14	12134175	12136207	0.028	0.026	1.0769	pseudo
ENSCAFG00000006597	ENSCAFP00000041181.1	25	9430486	9555529	ENSCAFP00000037265.1_1_105507003_105507389	1	105507003	105507389	0.0337	0.0261	1.2909	pseudo
ENSCAFG00000032092	ENSCAFP00000039693.1	27	37126545	37196999	ENSCAFP00000039693.1_8_689105_689563	8	689105	689563	0.0361	0.0262	1.3798	pseudo
ENSCAFG00000013515	ENSCAFP00000019927.3	6	7389390	7405129	ENSCAFP00000038247.1_22_50363198_50364211	22	50363198	50364211	0.0043	0.0263	0.1632	intact
ENSCAFG00000031478	ENSCAFP00000038773.1	11	68755644	68759219	ENSCAFP00000036492.1_12_60763940_60764221	12	60763940	60764221	0.0052	0.0263	0.1983	intact
ENSCAFG00000006810	ENSCAFP00000010156.3	25	12326376	12331398	ENSCAFP00000010156.3_22_46694749_46695093	22	46694749	46695093	0.0201	0.0265	0.7593	pseudo
ENSCAFG00000001346	ENSCAFP00000001940.3	10	25740007	25745431	ENSCAFP00000041408.1_12_59069088_59070296	12	59069088	59070296	0.0011	0.0267	0.04	intact
ENSCAFG00000006530	ENSCAFP00000009772.3	16	34179890	34183351	ENSCAFP00000009772.3_X_62762564_62762914	X	62762564	62762914	0.0562	0.0267	2.1064	pseudo
ENSCAFG00000012395	ENSCAFP00000018261.3	5	14834173	14836232	ENSCAFP00000018261.3_11_71712852_71713100	11	71712852	71713100	0.0115	0.0267	0.4298	intact
ENSCAFG00000012160	ENSCAFP00000017981.3	26	22582865	22607810	ENSCAFP00000041599.1_6_67204939_67205748	6	67204939	67205748	0.0269	0.0269	1.0017	pseudo
ENSCAFG00000017211	ENSCAFP00000025349.3	7	42969881	42972626	ENSCAFP00000025349.3_5_36398807_36399433	5	36398807	36399433	0.0273	0.0269	1.0132	pseudo
ENSCAFG00000000663	ENSCAFP00000000945.3	13	4835341	4860159	ENSCAFP00000000945.3_1_38079044_38080372	1	38079044	38080372	0.0157	0.0271	0.5792	pseudo
ENSCAFG00000016025	ENSCAFP00000023613.3	9	22020959	22035370	ENSCAFP00000023613.3_24_28965214_28966344	24	28965214	28966344	0.0146	0.0272	0.5355	pseudo
ENSCAFG00000008212	ENSCAFP00000012073.3	2	56341885	56345554	ENSCAFP00000038043.1_1_111359744_111360070	1	111359744	111360070	0.038	0.0273	1.3925	pseudo
ENSCAFG00000003953	ENSCAFP00000005883.3	16	8508180	8528497	ENSCAFP00000042253.1_28_6256213_6256937	28	6256213	6256937	0.0148	0.0275	0.5369	pseudo
ENSCAFG00000017071	ENSCAFP00000025137.3	X	55624559	55631359	ENSCAFP00000004771.3_4_4540501_4541910	4	4540501	4541910	0.0313	0.0275	1.1364	pseudo
ENSCAFG00000023066	ENSCAFP00000030438.2	20	39824575	39887215	ENSCAFP00000021549.1_4_32922261_32922707	4	32922261	32922707	0.0298	0.0276	1.0793	pseudo
ENSCAFG00000012109	ENSCAFP00000017833.3	28	29396333	29403719	ENSCAFP00000017833.3_16_16841915_16842685	16	16841915	16842685	0.0218	0.0277	0.7865	intact
ENSCAFG00000016493	ENSCAFP00000024264.3	9	23171602	23175949	ENSCAFP00000024264.3_21_20889350_20889760	21	20889350	20889760	0.0094	0.0277	0.3393	pseudo
ENSCAFG00000018174	ENSCAFP00000041534.1	6	26322478	26329529	ENSCAFP00000040550.1_16_23596004_23596309	16	23596004	23596309	0.0191	0.0278	0.687	pseudo
ENSCAFG00000007689	ENSCAFP00000011409.3	17	39489119	39489924	ENSCAFP00000011409.3_16_19877762_19878076	16	19877762	19878076	0.033	0.0279	1.1831	intact
ENSCAFG00000011349	ENSCAFP00000016702.3	18	49905161	49908182	ENSCAFP00000016702.3_9_47025059_47025685	9	47025059	47025685	0.0192	0.0279	0.6891	intact
ENSCAFG00000015834	ENSCAFP00000023285.3	18	54062567	54075093	ENSCAFP00000023285.3_12_4671460_4672772	12	4671460	4672772	0.0297	0.0279	1.0648	pseudo
ENSCAFG00000015834	ENSCAFP00000023285.3	18	54062567	54075093	ENSCAFP00000023285.3_15_12571330_12572642	15	12571330	12572642	0.0148	0.028	0.5277	pseudo
ENSCAFG00000029548	ENSCAFP00000037606.1	7	54200857	54211281	ENSCAFP00000037606.1_38_16052006_16052440	38	16052006	16052440	0.0124	0.028	0.4416	intact
ENSCAFG00000012286	ENSCAFP00000018105.3	37	10524977	10556935	ENSCAFP00000018105.3_32_15780994_15781705	32	15780994	15781705	0.0288	0.0283	1.0175	pseudo
ENSCAFG00000004567	ENSCAFP00000006827.3	15	14841362	14855386	ENSCAFP00000019709.3_20_34908530_34909160	20	34908530	34909160	0.0198	0.0284	0.6962	pseudo
ENSCAFG00000006810	ENSCAFP00000010156.3	25	12326376	12331398	ENSCAFP00000042804.1_29_24139691_24140080	29	24139691	24140080	0.0396	0.0284	1.3922	pseudo
ENSCAFG00000019853	ENSCAFP00000029405.3	6	42682110	42692027	ENSCAFP00000029405.3_27_10177258_10177775	27	10177258	10177775	0.0684	0.0284	2.409	pseudo
ENSCAFG00000003631	ENSCAFP00000033307.2	1	106998827	107002841	ENSCAFP00000033307.2_11_52047553_52048026	11	52047553	52048026	0.0173	0.0284	0.6098	intact
ENSCAFG00000003885	ENSCAFP00000005789.3	16	7451905	7461464	ENSCAFP00000005789.3_29_1821564_1821806	29	1821564	1821806	0.0423	0.0286	1.479	intact
ENSCAFG00000012431	ENSCAFP00000018307.3	37	11200590	11229743	ENSCAFP00000024097.2_27_44067787_44068020	27	44067787	44068020	0.0142	0.0286	0.4955	intact
ENSCAFG00000028564	ENSCAFP00000041703.1	33	5495155	5498843	ENSCAFP00000041703.1_10_57969093_57969471	10	57969093	57969471	0.004	0.0286	0.1402	pseudo
ENSCAFG00000005174	ENSCAFP00000007728.3	16	19806375	19847935	ENSCAFP00000001600.2_12_49764702_49765259	12	49764702	49765259	0.0264	0.0287	0.9205	intact
ENSCAFG00000013791	ENSCAFP00000020343.3	4	20109822	20132111	ENSCAFP00000020343.3_8_323844_325728	8	323844	325728	0.0275	0.0287	0.9592	pseudo
ENSCAFG00000003903	ENSCAFP00000039625.1	15	10232840	10655581	ENSCAFP00000039625.1_6_52281208_52282646	6	52281208	52282646	0.0145	0.0287	0.5068	pseudo
ENSCAFG00000011083	ENSCAFP00000016330.3	18	49796596	49799675	ENSCAFP00000040098.1_21_26709494_26710123	21	26709494	26710123	0.0194	0.029	0.6704	intact
ENSCAFG00000018032	ENSCAFP00000026644.3	6	25567854	25580283	ENSCAFP00000026644.3_5_42884541_42885869	5	42884541	42885869	0.0262	0.029	0.9052	pseudo
ENSCAFG00000012195	ENSCAFP00000034772.2	27	25473816	25492908	ENSCAFP00000036642.1_1_28262398_28263390	1	28262398	28263390	0.0188	0.029	0.6463	intact
ENSCAFG00000000994	ENSCAFP00000001412.3	11	22352735	22366599	ENSCAFP00000001412.3_2_19777069_19777557	2	19777069	19777557	0.0326	0.0291	1.1214	intact
ENSCAFG00000005039	ENSCAFP00000007506.3	23	8231574	8260735	ENSCAFP00000007506.3_X_104857060_104858001	X	104857060	104858001	0.0219	0.0292	0.7506	pseudo
ENSCAFG00000014723	ENSCAFP00000021714.3	20	44477128	44479948	ENSCAFP00000017809.3_7_43111252_43111419	7	43111252	43111419	0.0226	0.0292	0.7752	pseudo
ENSCAFG00000014723	ENSCAFP00000021714.3	20	44477128	44479948	ENSCAFP00000021714.3_7_43111058_43111303	7	43111058	43111303	0.0226	0.0292	0.7752	pseudo
ENSCAFG00000007340	ENSCAFP00000010899.3	20	32185536	32191199	ENSCAFP00000010899.3_JH373331.1_58529_59604	JH373331.1	58529	59604	0.0134	0.0293	0.4559	pseudo
ENSCAFG00000007436	ENSCAFP00000011052.3	3	3548418	4083366	ENSCAFP00000041838.1_9_37652119_37653189	9	37652119	37653189	0.0226	0.0293	0.7707	chimerical
ENSCAFG00000008540	ENSCAFP00000012547.3	24	25322800	25329932	ENSCAFP00000024333.3_X_40737411_40737893	X	40737411	40737893	0.0249	0.0293	0.8495	pseudo
ENSCAFG00000013497	ENSCAFP00000019879.3	36	20974648	20979872	ENSCAFP00000007679.3_27_22916577_22916753	27	22916577	22916753	0.0175	0.0294	0.595	pseudo
ENSCAFG00000018665	ENSCAFP00000027538.2	9	42599064	42607525	ENSCAFP00000027538.2_X_42472980_42474053	X	42472980	42474053	0.0139	0.0295	0.4705	pseudo
ENSCAFG00000001615	ENSCAFP00000002355.3	11	39161422	39165148	ENSCAFP00000031902.2_2_1600475_1601212	2	1600475	1601212	0.0313	0.0297	1.0561	pseudo
ENSCAFG00000012195	ENSCAFP00000034772.2	27	25473816	25492908	ENSCAFP00000013575.3_22_16757038_16758085	22	16757038	16758085	0.0163	0.0298	0.5484	pseudo
ENSCAFG00000011286	ENSCAFP00000042288.1	32	29017421	29028119	ENSCAFP00000016614.3_12_20658531_20658833	12	20658531	20658833	0.0071	0.0298	0.2394	pseudo
ENSCAFG00000001615	ENSCAFP00000002355.3	11	39161422	39165148	ENSCAFP00000031902.2_5_38789839_38790563	5	38789839	38790563	0.0319	0.0299	1.0668	pseudo
ENSCAFG00000008550	ENSCAFP00000012554.2	21	37807937	37811724	ENSCAFP00000007263.3_14_27428752_27429132	14	27428752	27429132	0.0036	0.0301	0.1195	intact
ENSCAFG00000015834	ENSCAFP00000023285.3	18	54062567	54075093	ENSCAFP00000023285.3_7_73519009_73520319	7	73519009	73520319	0.0084	0.0301	0.2794	intact
ENSCAFG00000016025	ENSCAFP00000023613.3	9	22020959	22035370	ENSCAFP00000023613.3_6_62215116_62216241	6	62215116	62216241	0.0298	0.0301	0.9883	pseudo
ENSCAFG00000019979	ENSCAFP00000029603.3	9	54009629	54015890	ENSCAFP00000041533.1_8_59302499_59303365	8	59302499	59303365	0.0113	0.0301	0.3737	intact
ENSCAFG00000006913	ENSCAFP00000033440.2	1	116960989	116967493	ENSCAFP00000033440.2_17_36496257_36496514	17	36496257	36496514	0.0642	0.0301	2.1345	pseudo
ENSCAFG00000007270	ENSCAFP00000010793.3	15	40871958	40916426	ENSCAFP00000010793.3_X_51201464_51202009	X	51201464	51202009	0.0181	0.0302	0.6002	intact
ENSCAFG00000018094	ENSCAFP00000026742.3	4	58663624	58667964	ENSCAFP00000039925.1_25_51131069_51131536	25	51131069	51131536	0.0381	0.0302	1.2611	intact
ENSCAFG00000005520	ENSCAFP00000034812.2	24	6106217	6117369	ENSCAFP00000041826.1_1_65965739_65966398	1	65965739	65966398	0.0291	0.0302	0.9616	pseudo
ENSCAFG00000018538	ENSCAFP00000027360.3	5	43169994	43189586	ENSCAFP00000027360.3_13_26999136_27000292	13	26999136	27000292	0.0156	0.0306	0.5103	pseudo
ENSCAFG00000023207	ENSCAFP00000040510.1	1	48977755	49008593	ENSCAFP00000039756.1_13_10993000_10993452	13	10993000	10993452	0.0129	0.0307	0.4184	pseudo
ENSCAFG00000004745	ENSCAFP00000007071.3	15	15541327	15545208	ENSCAFP00000007071.3_1_54883928_54884377	1	54883928	54884377	0.0058	0.0308	0.1893	pseudo
ENSCAFG00000007112	ENSCAFP00000010554.3	29	9351713	9369348	ENSCAFP00000010554.3_17_11673456_11674349	17	11673456	11674349	0.0107	0.0309	0.3464	intact
ENSCAFG00000014018	ENSCAFP00000020674.3	8	22550532	22560450	ENSCAFP00000020674.3_15_22071370_22072033	15	22071370	22072033	0.0366	0.031	1.1814	pseudo
ENSCAFG00000031898	ENSCAFP00000039612.1	4	39378007	39409968	ENSCAFP00000039612.1_8_44002035_44002277	8	44002035	44002277	0.0114	0.031	0.3666	intact
ENSCAFG00000008481	ENSCAFP00000012457.3	26	8302054	8304627	ENSCAFP00000012457.3_33_11182239_11182640	33	11182239	11182640	0.0435	0.0314	1.385	pseudo
ENSCAFG00000013499	ENSCAFP00000019876.3	7	18271681	18285173	ENSCAFP00000019876.3_37_30852111_30853095	37	30852111	30853095	0.0302	0.0315	0.9585	pseudo
ENSCAFG00000015053	ENSCAFP00000022185.3	18	53180772	53185360	ENSCAFP00000022185.3_17_25540867_25541468	17	25540867	25541468	0.0427	0.0315	1.3557	pseudo
ENSCAFG00000020014	ENSCAFP00000029654.3	5	70745657	70756797	ENSCAFP00000029654.3_16_32202656_32202994	16	32202656	32202994	0.0228	0.0315	0.7233	pseudo
ENSCAFG00000012856	ENSCAFP00000018884.3	17	60783375	60787193	ENSCAFP00000018884.3_12_26294126_26294814	12	26294126	26294814	0.0419	0.0316	1.3253	pseudo
ENSCAFG00000001615	ENSCAFP00000002355.3	11	39161422	39165148	ENSCAFP00000031902.2_17_44049688_44050434	17	44049688	44050434	0.0338	0.0317	1.0657	intact
ENSCAFG00000004794	ENSCAFP00000038004.1	2	24251064	24264338	ENSCAFP00000007151.3_31_16058833_16059215	31	16058833	16059215	0.0724	0.0317	2.2844	pseudo
ENSCAFG00000003369	ENSCAFP00000005004.2	16	11359452	11363724	ENSCAFP00000005004.2_7_28858699_28859016	7	28858699	28859016	0.0193	0.0318	0.6057	pseudo
ENSCAFG00000007303	ENSCAFP00000010874.3	1	117922651	117948402	ENSCAFP00000010874.3_4_81393943_81395596	4	81393943	81395596	0.0368	0.0318	1.1559	pseudo
ENSCAFG00000016587	ENSCAFP00000024397.3	9	23474476	23484408	ENSCAFP00000024397.3_12_45750757_45751368	12	45750757	45751368	0.0189	0.032	0.5907	intact
ENSCAFG00000011303	ENSCAFP00000016640.3	4	4592262	4598522	ENSCAFP00000016640.3_31_22125295_22126035	31	22125295	22126035	0.0209	0.0321	0.6512	intact
ENSCAFG00000017510	ENSCAFP00000025789.3	8	61272363	61285886	ENSCAFP00000025789.3_35_4052076_4053395	35	4052076	4053395	0.0274	0.0321	0.8535	intact
ENSCAFG00000018174	ENSCAFP00000026846.3	6	26309073	26329529	ENSCAFP00000035836.1_11_10744212_10744835	11	10744212	10744835	0.0159	0.0321	0.4944	intact
ENSCAFG00000010307	ENSCAFP00000015144.3	32	21065371	21083411	ENSCAFP00000015144.3_28_10224274_10224858	28	10224274	10224858	0.0086	0.0322	0.2673	pseudo
ENSCAFG00000024922	ENSCAFP00000034277.2	31	21207239	21212219	ENSCAFP00000034277.2_9_5238854_5239156	9	5238854	5239156	0.0132	0.0322	0.4113	pseudo
ENSCAFG00000008369	ENSCAFP00000012301.3	25	29751376	29781041	ENSCAFP00000042557.1_4_37656403_37657313	4	37656403	37657313	0.0096	0.0323	0.2981	pseudo
ENSCAFG00000014729	ENSCAFP00000021726.3	18	53034387	53041470	ENSCAFP00000021726.3_3_40225684_40226439	3	40225684	40226439	0.0174	0.0323	0.5378	intact
ENSCAFG00000016493	ENSCAFP00000024264.3	9	23171602	23175949	ENSCAFP00000024264.3_7_77024351_77024926	7	77024351	77024926	0.0451	0.0323	1.3948	pseudo
ENSCAFG00000013514	ENSCAFP00000019913.3	5	18951550	18959762	ENSCAFP00000019913.3_21_33879516_33880292	21	33879516	33880292	0.0241	0.0325	0.741	pseudo
ENSCAFG00000001019	ENSCAFP00000001440.3	11	22525083	22539965	ENSCAFP00000027185.3_2_381999_382439	2	381999	382439	0.052	0.0326	1.594	intact
ENSCAFG00000017270	ENSCAFP00000025449.3	X	60374855	60395801	ENSCAFP00000025449.3_26_16925999_16927245	26	16925999	16927245	0.0249	0.0326	0.7628	pseudo
ENSCAFG00000000190	ENSCAFP00000000270.3	1	25836709	25839118	ENSCAFP00000000270.3_17_40036956_40037273	17	40036956	40037273	0.0398	0.0327	1.2184	pseudo
ENSCAFG00000010588	ENSCAFP00000031701.2	2	68898513	68900374	ENSCAFP00000031701.2_X_114798174_114798636	X	114798174	114798636	0.0358	0.0327	1.0928	pseudo
ENSCAFG00000000071	ENSCAFP00000000108.3	10	204679	205881	ENSCAFP00000000108.3_6_17047499_17047955	6	17047499	17047955	0.0311	0.0328	0.9492	pseudo
ENSCAFG00000001818	ENSCAFP00000002660.3	11	50156089	50167536	ENSCAFP00000020955.3_30_28932879_28934066	30	28932879	28934066	0.0097	0.0328	0.2942	pseudo
ENSCAFG00000014018	ENSCAFP00000020674.3	8	22550532	22560450	ENSCAFP00000000813.1_14_6335410_6336077	14	6335410	6336077	0.0127	0.0328	0.3858	pseudo
ENSCAFG00000028485	ENSCAFP00000040304.1	1	112416501	112426855	ENSCAFP00000040304.1_11_8151553_8151920	11	8151553	8151920	0.0592	0.0328	1.8047	pseudo
ENSCAFG00000007990	ENSCAFP00000011832.3	15	49066731	49070758	ENSCAFP00000011832.3_1_86565681_86566465	1	86565681	86566465	0.0143	0.0329	0.4362	pseudo
ENSCAFG00000012708	ENSCAFP00000018718.3	9	11788557	11797732	ENSCAFP00000007273.3_1_35357064_35358110	1	35357064	35358110	0.0138	0.0329	0.4192	intact
ENSCAFG00000020311	ENSCAFP00000030125.3	6	63399293	63419368	ENSCAFP00000030125.3_32_143030_143923	32	143030	143923	0.0302	0.033	0.9134	pseudo
ENSCAFG00000004384	ENSCAFP00000006531.2	21	11659292	11692734	ENSCAFP00000037626.1_34_111390_112715	34	111390	112715	0.0212	0.0331	0.6391	intact
ENSCAFG00000015749	ENSCAFP00000023160.3	9	20857696	20886841	ENSCAFP00000023160.3_11_26747638_26748504	11	26747638	26748504	0.0126	0.0331	0.3816	pseudo
ENSCAFG00000003953	ENSCAFP00000005883.3	16	8508180	8528497	ENSCAFP00000005883.3_1_32514685_32515940	1	32514685	32515940	0.0121	0.0332	0.3657	pseudo
ENSCAFG00000016095	ENSCAFP00000023709.3	4	34630337	34662717	ENSCAFP00000006270.3_19_21387338_21388828	19	21387338	21388828	0.0121	0.0333	0.3623	pseudo
ENSCAFG00000023628	ENSCAFP00000025500.3	9	26992842	26998691	ENSCAFP00000033679.2_8_38816670_38817104	8	38816670	38817104	0.0244	0.0333	0.7335	intact
ENSCAFG00000025410	ENSCAFP00000012427.3	29	28652307	28656180	ENSCAFP00000001416.3_X_2439049_2439444	X	2439049	2439444	0.02	0.0334	0.5997	intact
ENSCAFG00000007547	ENSCAFP00000011207.3	24	23633604	23653272	ENSCAFP00000011207.3_36_20034843_20035130	36	20034843	20035130	0.0595	0.0338	1.7585	pseudo
ENSCAFG00000007990	ENSCAFP00000011832.3	15	49066731	49070758	ENSCAFP00000011832.3_27_17703938_17704719	27	17703938	17704719	0.0215	0.0339	0.6336	pseudo
ENSCAFG00000023066	ENSCAFP00000030438.2	20	39824575	39887215	ENSCAFP00000021549.1_4_65258354_65258901	4	65258354	65258901	0.0366	0.0339	1.0787	pseudo
ENSCAFG00000013413	ENSCAFP00000019762.3	17	62869583	62871890	ENSCAFP00000012049.3_24_35234253_35234783	24	35234253	35234783	0.0328	0.0341	0.9611	intact
ENSCAFG00000002215	ENSCAFP00000003226.3	10	41832854	41842211	ENSCAFP00000036019.1_11_22147823_22148089	11	22147823	22148089	0.0252	0.0342	0.7378	pseudo
ENSCAFG00000008311	ENSCAFP00000012206.3	2	57305681	57311659	ENSCAFP00000042243.1_29_21788922_21789578	29	21788922	21789578	0.0175	0.0342	0.5116	pseudo
ENSCAFG00000005223	ENSCAFP00000007805.3	2	30150769	30168957	ENSCAFP00000007805.3_2_13872194_13872897	2	13872194	13872897	0.0176	0.0343	0.5116	pseudo
ENSCAFG00000016025	ENSCAFP00000023613.3	9	22020959	22035370	ENSCAFP00000023613.3_24_11544650_11545783	24	11544650	11545783	0.0248	0.0343	0.7237	pseudo
ENSCAFG00000016971	ENSCAFP00000024967.3	8	47842564	47856372	ENSCAFP00000001177.3_21_46225720_46226091	21	46225720	46226091	0.0239	0.0343	0.6958	pseudo
ENSCAFG00000001818	ENSCAFP00000002660.3	11	50156089	50167536	ENSCAFP00000034557.2_32_648245_649433	32	648245	649433	0.0132	0.0344	0.3829	pseudo
ENSCAFG00000000207	ENSCAFP00000000300.3	1	26899859	26936995	ENSCAFP00000000300.3_9_29271705_29272262	9	29271705	29272262	0.0255	0.0346	0.7361	intact
ENSCAFG00000015884	ENSCAFP00000023366.3	7	37450264	37487514	ENSCAFP00000023366.3_19_18833984_18834600	19	18833984	18834600	0.0262	0.0347	0.7545	pseudo
ENSCAFG00000029134	ENSCAFP00000030757.2	7	69866914	69871549	ENSCAFP00000042293.1_X_87083013_87083471	X	87083013	87083471	0.0138	0.0348	0.3955	pseudo
ENSCAFG00000018068	ENSCAFP00000034911.1	30	39248314	39263338	ENSCAFP00000034911.1_3_83553256_83553957	3	83553256	83553957	0.0249	0.0348	0.7145	intact
ENSCAFG00000008021	ENSCAFP00000011852.3	29	21881048	21884401	ENSCAFP00000032002.2_X_88180317_88181060	X	88180317	88181060	0.0313	0.0349	0.8967	pseudo
ENSCAFG00000013515	ENSCAFP00000019927.3	6	7389390	7405129	ENSCAFP00000038344.1_16_56555514_56556525	16	56555514	56556525	0.0156	0.0351	0.4442	pseudo
ENSCAFG00000014431	ENSCAFP00000021313.4	20	44099003	44129842	ENSCAFP00000021313.4_32_23933517_23936742	32	23933517	23936742	0.0254	0.0352	0.7208	pseudo
ENSCAFG00000002541	ENSCAFP00000003704.3	15	647513	666827	ENSCAFP00000036482.1_X_60579072_60580037	X	60579072	60580037	0.0365	0.0354	1.0304	intact
ENSCAFG00000012960	ENSCAFP00000019094.3	25	51305531	51326870	ENSCAFP00000024388.3_32_25066572_25067506	32	25066572	25067506	0.0336	0.0354	0.9465	pseudo
ENSCAFG00000000141	ENSCAFP00000000207.3	10	938682	949032	ENSCAFP00000000207.3_8_8952865_8953504	8	8952865	8953504	0.0468	0.0356	1.3171	pseudo
ENSCAFG00000000432	ENSCAFP00000000628.3	10	11561451	11578297	ENSCAFP00000000628.3_X_56898863_56900451	X	56898863	56900451	0.0186	0.0357	0.5214	pseudo
ENSCAFG00000001818	ENSCAFP00000002660.3	11	50156089	50167536	ENSCAFP00000034557.2_17_13179178_13180360	17	13179178	13180360	0.0191	0.0357	0.5343	pseudo
ENSCAFG00000000621	ENSCAFP00000000881.3	12	1209967	1215229	ENSCAFP00000002964.1_12_46833984_46834724	12	46833984	46834724	0.0229	0.0358	0.6402	intact
ENSCAFG00000012195	ENSCAFP00000034772.2	27	25473816	25492908	ENSCAFP00000013575.3_23_28050595_28051645	23	28050595	28051645	0.0333	0.0358	0.931	pseudo
ENSCAFG00000001818	ENSCAFP00000002660.3	11	50156089	50167536	ENSCAFP00000034557.2_8_30094454_30095640	8	30094454	30095640	0.0257	0.0359	0.7171	pseudo
ENSCAFG00000006041	ENSCAFP00000009052.3	17	29483989	29486363	ENSCAFP00000009052.3_16_41010744_41011184	16	41010744	41011184	0.0332	0.0359	0.9265	pseudo
ENSCAFG00000001818	ENSCAFP00000002660.3	11	50156089	50167536	ENSCAFP00000034557.2_6_13604538_13605704	6	13604538	13605704	0.0204	0.036	0.5658	pseudo
ENSCAFG00000007306	ENSCAFP00000010844.3	24	22130125	22163913	ENSCAFP00000026490.2_14_10151205_10152005	14	10151205	10152005	0.0394	0.0361	1.0932	pseudo
ENSCAFG00000001728	ENSCAFP00000002516.3	12	11445519	11449714	ENSCAFP00000002516.3_37_12194208_12194947	37	12194208	12194947	0.0388	0.0362	1.072	pseudo
ENSCAFG00000002306	ENSCAFP00000003346.3	14	27140767	27160926	ENSCAFP00000003346.3_23_20270175_20271017	23	20270175	20271017	0.0257	0.0363	0.7086	intact
ENSCAFG00000013060	ENSCAFP00000019265.3	36	16919789	16944386	ENSCAFP00000019265.3_21_28950164_28951192	21	28950164	28951192	0.02	0.0363	0.5528	pseudo
ENSCAFG00000016151	ENSCAFP00000023805.3	27	45223180	45249185	ENSCAFP00000023805.3_9_19562639_19563296	9	19562639	19563296	0.0384	0.0363	1.0584	pseudo
ENSCAFG00000001818	ENSCAFP00000002660.3	11	50156089	50167536	ENSCAFP00000020955.3_13_13428184_13429376	13	13428184	13429376	0.0198	0.0364	0.5455	pseudo
ENSCAFG00000014018	ENSCAFP00000020674.3	8	22550532	22560450	ENSCAFP00000000813.1_11_7930665_7931300	11	7930665	7931300	0.0546	0.0364	1.4976	pseudo
ENSCAFG00000014648	ENSCAFP00000021611.3	8	28224478	28239190	ENSCAFP00000021611.3_16_33553492_33553872	16	33553492	33553872	0.0297	0.0364	0.8164	pseudo
ENSCAFG00000029671	ENSCAFP00000042627.1	16	8087977	8092182	ENSCAFP00000042627.1_21_46595483_46595800	21	46595483	46595800	0.0261	0.0367	0.7108	intact
ENSCAFG00000005777	ENSCAFP00000008644.3	21	25944460	25947503	ENSCAFP00000008644.3_21_35093604_35094144	21	35093604	35094144	0.0084	0.0368	0.2297	pseudo
ENSCAFG00000011328	ENSCAFP00000016676.3	25	44192035	44201429	ENSCAFP00000037895.1_15_15424706_15425392	15	15424706	15425392	0.0372	0.0368	1.0117	pseudo
ENSCAFG00000008400	ENSCAFP00000035002.2	27	4921606	4944783	ENSCAFP00000035002.2_27_14754861_14755244	27	14754861	14755244	0.0448	0.0368	1.2167	pseudo
ENSCAFG00000013102	ENSCAFP00000032533.2	7	15732455	15740241	ENSCAFP00000032533.2_4_33781811_33783025	4	33781811	33783025	0.0212	0.0372	0.5695	pseudo
ENSCAFG00000006597	ENSCAFP00000009862.3	25	9551935	9558144	ENSCAFP00000009862.3_11_51413042_51413541	11	51413042	51413541	0.0387	0.0373	1.037	pseudo
ENSCAFG00000000280	ENSCAFP00000000402.3	10	1813184	1815126	ENSCAFP00000000402.3_15_51225632_51226551	15	51225632	51226551	0.029	0.0374	0.7758	pseudo
ENSCAFG00000000513	ENSCAFP00000000733.3	12	1046878	1048117	ENSCAFP00000000733.3_18_17137704_17138057	18	17137704	17138057	0.0149	0.0374	0.3973	intact
ENSCAFG00000013102	ENSCAFP00000032533.2	7	15732455	15740241	ENSCAFP00000032533.2_X_32579032_32580165	X	32579032	32580165	0.0261	0.0374	0.6974	pseudo
ENSCAFG00000018879	ENSCAFP00000027846.3	4	74934029	74951602	ENSCAFP00000027846.3_4_37071629_37072057	4	37071629	37072057	0.0094	0.0375	0.2517	intact
ENSCAFG00000004540	ENSCAFP00000006776.3	22	5779017	5874574	ENSCAFP00000019003.3_36_16333737_16334471	36	16333737	16334471	0.0202	0.0376	0.5383	intact
ENSCAFG00000029889	ENSCAFP00000041095.1	30	7256467	7259080	ENSCAFP00000010110.3_18_29652841_29653170	18	29652841	29653170	0.0134	0.0376	0.3555	intact
ENSCAFG00000029671	ENSCAFP00000042627.1	16	8087977	8092182	ENSCAFP00000013588.2_36_3004433_3004681	36	3004433	3004681	0.0352	0.0377	0.934	chimerical
ENSCAFG00000014180	ENSCAFP00000020905.3	9	19104311	19107272	ENSCAFP00000020905.3_9_40786027_40786986	9	40786027	40786986	0.0298	0.0378	0.7889	pseudo
ENSCAFG00000010668	ENSCAFP00000015691.3	27	17069438	17100308	ENSCAFP00000015691.3_4_23595202_23595932	4	23595202	23595932	0.009	0.0379	0.2364	pseudo
ENSCAFG00000017071	ENSCAFP00000025137.3	X	55624559	55631359	ENSCAFP00000004771.3_14_28852791_28853714	14	28852791	28853714	0.0372	0.0379	0.9818	pseudo
ENSCAFG00000029233	ENSCAFP00000036014.1	9	33690082	33728547	ENSCAFP00000036014.1_5_38908942_38909285	5	38908942	38909285	0.0906	0.0379	2.3874	pseudo
ENSCAFG00000006913	ENSCAFP00000033440.2	1	116960989	116967493	ENSCAFP00000033440.2_35_17237119_17237376	35	17237119	17237376	0.0458	0.038	1.2042	intact
ENSCAFG00000007990	ENSCAFP00000011832.3	15	49066731	49070758	ENSCAFP00000043104.1_23_34364036_34364827	23	34364036	34364827	0.0182	0.0381	0.4772	intact
ENSCAFG00000002692	ENSCAFP00000003935.3	10	50487818	50533367	ENSCAFP00000003935.3_X_49385889_49386650	X	49385889	49386650	0.0173	0.0382	0.4533	pseudo
ENSCAFG00000014489	ENSCAFP00000021390.3	4	22990037	23180488	ENSCAFP00000021390.3_2_22348552_22349984	2	22348552	22349984	0.0453	0.0382	1.1873	pseudo
ENSCAFG00000016151	ENSCAFP00000023805.3	27	45223180	45249185	ENSCAFP00000023805.3_34_26750046_26750695	34	26750046	26750695	0.0294	0.0382	0.7681	pseudo
ENSCAFG00000029671	ENSCAFP00000042627.1	16	8087977	8092182	ENSCAFP00000042627.1_6_9919398_9919716	6	9919398	9919716	0.0395	0.0382	1.0338	pseudo
ENSCAFG00000009857	ENSCAFP00000014493.3	35	13206746	13221665	ENSCAFP00000040387.1_7_73149906_73150436	7	73149906	73150436	0.0104	0.0383	0.2716	intact
ENSCAFG00000016493	ENSCAFP00000024264.3	9	23171602	23175949	ENSCAFP00000024264.3_1_98050518_98051098	1	98050518	98051098	0.0246	0.0383	0.6427	pseudo
ENSCAFG00000029134	ENSCAFP00000030757.2	7	69866914	69871549	ENSCAFP00000012547.3_13_59196023_59196523	13	59196023	59196523	0.024	0.0383	0.6281	intact
ENSCAFG00000007306	ENSCAFP00000010844.3	24	22130125	22163913	ENSCAFP00000005642.3_18_37665909_37666670	18	37665909	37666670	0.0307	0.0384	0.8013	pseudo
ENSCAFG00000004134	ENSCAFP00000006128.3	21	6038813	6048364	ENSCAFP00000006128.3_20_13344111_13344803	20	13344111	13344803	0.0133	0.0385	0.3444	intact
ENSCAFG00000012195	ENSCAFP00000034772.2	27	25473816	25492908	ENSCAFP00000036642.1_8_46563420_46564430	8	46563420	46564430	0.0175	0.0385	0.4537	pseudo
ENSCAFG00000014707	ENSCAFP00000021683.3	2	77153276	77169947	ENSCAFP00000038755.1_X_84122892_84123440	X	84122892	84123440	0.0486	0.0386	1.2605	pseudo
ENSCAFG00000012195	ENSCAFP00000034772.2	27	25473816	25492908	ENSCAFP00000017995.3_29_7016778_7017773	29	7016778	7017773	0.019	0.0386	0.4932	intact
ENSCAFG00000008021	ENSCAFP00000011852.3	29	21881048	21884401	ENSCAFP00000031266.2_X_43470660_43471377	X	43470660	43471377	0.0336	0.0387	0.869	pseudo
ENSCAFG00000010267	ENSCAFP00000015079.3	32	20565267	20688710	ENSCAFP00000015079.3_31_13128_14074	31	13128	14074	0.048	0.0387	1.2418	pseudo
ENSCAFG00000006395	ENSCAFP00000009582.3	15	35692221	35698674	ENSCAFP00000009582.3_32_4400701_4400982	32	4400701	4400982	0.0559	0.039	1.4339	intact
ENSCAFG00000029889	ENSCAFP00000041095.1	30	7256467	7259080	ENSCAFP00000010110.3_36_5428104_5428433	36	5428104	5428433	0.026	0.039	0.665	intact
ENSCAFG00000029635	ENSCAFP00000037938.1	37	14714290	14717090	ENSCAFP00000041868.1_26_31062296_31062970	26	31062296	31062970	0.0365	0.0391	0.9329	intact
ENSCAFG00000000115	ENSCAFP00000000167.3	10	585418	598649	ENSCAFP00000000167.3_17_55985985_55987331	17	55985985	55987331	0.0279	0.0392	0.7121	pseudo
ENSCAFG00000014018	ENSCAFP00000020674.3	8	22550532	22560450	ENSCAFP00000000813.1_8_22668857_22669524	8	22668857	22669524	0.0277	0.0396	0.6977	pseudo
ENSCAFG00000012195	ENSCAFP00000034772.2	27	25473816	25492908	ENSCAFP00000013575.3_29_34123043_34123998	29	34123043	34123998	0.0265	0.0396	0.6679	pseudo
ENSCAFG00000005339	ENSCAFP00000007966.3	15	16990907	16996474	ENSCAFP00000002521.3_15_195856_196137	15	195856	196137	0.0656	0.0398	1.6497	pseudo
ENSCAFG00000015125	ENSCAFP00000031463.2	6	10305405	10363663	ENSCAFP00000031463.2_19_12626653_12627543	19	12626653	12627543	0.0324	0.0398	0.8138	intact
ENSCAFG00000008873	ENSCAFP00000013045.3	26	9970456	9975820	ENSCAFP00000013045.3_5_11801364_11802142	5	11801364	11802142	0.0558	0.0399	1.3988	pseudo
ENSCAFG00000029134	ENSCAFP00000030757.2	7	69866914	69871549	ENSCAFP00000012547.3_22_41185667_41186155	22	41185667	41186155	0.0459	0.0399	1.1516	intact
ENSCAFG00000000172	ENSCAFP00000000253.1	1	24470265	24497206	ENSCAFP00000000253.1_8_2257008_2257754	8	2257008	2257754	0.0181	0.04	0.4512	pseudo
ENSCAFG00000000172	ENSCAFP00000000253.1	1	24470265	24497206	ENSCAFP00000041111.1_8_2257518_2258052	8	2257518	2258052	0.0181	0.04	0.4512	pseudo
ENSCAFG00000004743	ENSCAFP00000007067.3	2	23148652	23177174	ENSCAFP00000007067.3_1_25118211_25119156	1	25118211	25119156	0.0178	0.04	0.445	pseudo
ENSCAFG00000008797	ENSCAFP00000012927.3	17	49245614	49261495	ENSCAFP00000012927.3_4_45256748_45257358	4	45256748	45257358	0.0368	0.0403	0.9134	pseudo
ENSCAFG00000028564	ENSCAFP00000041703.1	33	5495155	5498843	ENSCAFP00000041703.1_25_6002073_6002418	25	6002073	6002418	0.0126	0.0403	0.3123	pseudo
ENSCAFG00000005585	ENSCAFP00000008347.3	21	24391773	24420623	ENSCAFP00000033985.2_8_18716380_18717034	8	18716380	18717034	0.0197	0.0404	0.4886	pseudo
ENSCAFG00000011349	ENSCAFP00000016702.3	18	49905161	49908182	ENSCAFP00000039484.1_24_36339795_36340424	24	36339795	36340424	0.0121	0.0404	0.2998	intact
ENSCAFG00000013216	ENSCAFP00000019472.3	18	51397077	51402271	ENSCAFP00000019472.3_38_16052565_16053727	38	16052565	16053727	0.0273	0.0404	0.6762	pseudo
ENSCAFG00000011153	ENSCAFP00000016432.3	17	58497412	58517135	ENSCAFP00000016432.3_1_26029764_26030858	1	26029764	26030858	0.0199	0.0406	0.4911	intact
ENSCAFG00000000172	ENSCAFP00000000253.1	1	24470265	24497206	ENSCAFP00000000253.1_8_2343533_2344971	8	2343533	2344971	0.0215	0.0408	0.5269	pseudo
ENSCAFG00000032728	ENSCAFP00000038919.1	9	54897330	54907664	ENSCAFP00000041585.1_1_47184138_47184449	1	47184138	47184449	0.0088	0.0408	0.2165	intact
ENSCAFG00000012195	ENSCAFP00000034772.2	27	25473816	25492908	ENSCAFP00000034772.2_18_35395316_35396318	18	35395316	35396318	0.0285	0.0409	0.6968	pseudo
ENSCAFG00000030257	ENSCAFP00000040101.1	15	33701965	33713568	ENSCAFP00000040101.1_23_28408261_28408477	23	28408261	28408477	0.0314	0.0409	0.7674	pseudo
ENSCAFG00000000671	ENSCAFP00000000951.3	1	48944782	48955653	ENSCAFP00000000951.3_19_24015845_24016432	19	24015845	24016432	0.0233	0.041	0.5687	pseudo
ENSCAFG00000015415	ENSCAFP00000022689.3	1	112073873	112076223	ENSCAFP00000022689.3_22_36434314_36435041	22	36434314	36435041	0.0545	0.041	1.3302	pseudo
ENSCAFG00000018563	ENSCAFP00000027394.3	4	66460921	66475482	ENSCAFP00000027394.3_28_3564011_3564361	28	3564011	3564361	0.0261	0.041	0.6377	pseudo
ENSCAFG00000007990	ENSCAFP00000011832.3	15	49066731	49070758	ENSCAFP00000011832.3_X_31985121_31985912	X	31985121	31985912	0.012	0.0411	0.2913	intact
ENSCAFG00000031251	ENSCAFP00000022711.3	20	45440617	45443413	ENSCAFP00000022711.3_12_1002311_1002556	12	1002311	1002556	0.0414	0.0411	1.008	pseudo
ENSCAFG00000000580	ENSCAFP00000000820.3	13	2729503	2763613	ENSCAFP00000039718.1_29_10944188_10944924	29	10944188	10944924	0.0468	0.0412	1.1368	pseudo
ENSCAFG00000000293	ENSCAFP00000000409.3	10	1835064	1854992	ENSCAFP00000000409.3_28_5066338_5066817	28	5066338	5066817	0.0166	0.0413	0.4007	intact
ENSCAFG00000003967	ENSCAFP00000005899.3	1	107690021	107694586	ENSCAFP00000005899.3_1_36591384_36591944	1	36591384	36591944	0.014	0.0414	0.3374	pseudo
ENSCAFG00000011131	ENSCAFP00000030433.2	2	69659911	69710436	ENSCAFP00000035232.2_14_14652421_14653086	14	14652421	14653086	0.0199	0.0414	0.4799	pseudo
ENSCAFG00000032630	ENSCAFP00000036708.1	20	51174538	51175968	ENSCAFP00000036708.1_5_38755368_38755586	5	38755368	38755586	0.0119	0.0415	0.2866	intact
ENSCAFG00000028869	ENSCAFP00000037980.1	2	42532339	42537312	ENSCAFP00000013527.1_35_1922629_1923255	35	1922629	1923255	0.0156	0.0415	0.3765	intact
ENSCAFG00000015077	ENSCAFP00000022224.3	27	38468919	38472375	ENSCAFP00000036606.1_8_21767943_21768611	8	21767943	21768611	0.0183	0.0416	0.4406	pseudo
ENSCAFG00000006177	ENSCAFP00000009272.3	15	33651585	33653109	ENSCAFP00000008639.3_23_41828336_41828707	23	41828336	41828707	0.0399	0.0417	0.9574	chimerical
ENSCAFG00000012257	ENSCAFP00000018117.2	34	17073418	17079971	ENSCAFP00000018117.2_8_44981_46195	8	44981	46195	0.0311	0.0417	0.746	pseudo
ENSCAFG00000013232	ENSCAFP00000030830.2	2	75781259	75785591	ENSCAFP00000018057.3_13_15591985_15592431	13	15591985	15592431	0.0375	0.0417	0.9007	intact
ENSCAFG00000007990	ENSCAFP00000011832.3	15	49066731	49070758	ENSCAFP00000011832.3_36_5297820_5298611	36	5297820	5298611	0.0239	0.0418	0.5717	pseudo
ENSCAFG00000030220	ENSCAFP00000038757.1	21	39397346	39409338	ENSCAFP00000038757.1_16_2633564_2634106	16	2633564	2634106	0.0154	0.0418	0.3684	intact
ENSCAFG00000001615	ENSCAFP00000002355.3	11	39161422	39165148	ENSCAFP00000031902.2_X_45810918_45811664	X	45810918	45811664	0.0302	0.0419	0.7203	pseudo
ENSCAFG00000004851	ENSCAFP00000007250.3	21	20813317	20925356	ENSCAFP00000007250.3_16_1710035_1711519	16	1710035	1711519	0.0327	0.042	0.778	pseudo
ENSCAFG00000010335	ENSCAFP00000015193.2	33	14485605	14493209	ENSCAFP00000035193.1_29_35210479_35211406	29	35210479	35211406	0.0275	0.042	0.655	pseudo
ENSCAFG00000019254	ENSCAFP00000028403.3	5	56620801	56650131	ENSCAFP00000028403.3_23_2117638_2118183	23	2117638	2118183	0.024	0.0421	0.5707	intact
ENSCAFG00000005520	ENSCAFP00000034812.2	24	6106217	6117369	ENSCAFP00000038012.1_4_55193613_55193897	4	55193613	55193897	0.0289	0.0422	0.6855	pseudo
ENSCAFG00000002656	ENSCAFP00000003867.3	12	35576576	35581236	ENSCAFP00000003867.3_30_16150930_16152081	30	16150930	16152081	0.0168	0.0425	0.3962	pseudo
ENSCAFG00000014210	ENSCAFP00000020942.3	5	21559298	21593125	ENSCAFP00000020942.3_11_60739034_60739658	11	60739034	60739658	0.0369	0.0425	0.8689	pseudo
ENSCAFG00000028564	ENSCAFP00000041703.1	33	5495155	5498843	ENSCAFP00000041703.1_13_14563067_14563430	13	14563067	14563430	0.0127	0.0425	0.2977	pseudo
ENSCAFG00000002755	ENSCAFP00000004063.3	14	36959325	36968342	ENSCAFP00000004063.3_12_9936951_9937444	12	9936951	9937444	0.0265	0.0426	0.6234	pseudo
ENSCAFG00000009541	ENSCAFP00000014026.3	31	29370930	29380452	ENSCAFP00000041830.1_10_26210946_26211629	10	26210946	26211629	0.0107	0.0426	0.2505	intact
ENSCAFG00000015635	ENSCAFP00000022984.3	6	11438911	11446178	ENSCAFP00000039869.1_23_3618678_3619352	23	3618678	3619352	0.0112	0.0428	0.2614	intact
ENSCAFG00000011617	ENSCAFP00000017088.2	17	59209207	59213991	ENSCAFP00000017088.2_16_25423560_25424168	16	25423560	25424168	0.0285	0.0429	0.6652	pseudo
ENSCAFG00000004567	ENSCAFP00000006827.3	15	14841362	14855386	ENSCAFP00000043019.1_13_50791372_50792019	13	50791372	50792019	0.0358	0.043	0.8317	intact
ENSCAFG00000005223	ENSCAFP00000007805.3	2	30150769	30168957	ENSCAFP00000007805.3_X_92607063_92608181	X	92607063	92608181	0.0126	0.0431	0.2931	pseudo
ENSCAFG00000032168	ENSCAFP00000027321.3	7	69891347	69894878	ENSCAFP00000024333.3_27_24370009_24370524	27	24370009	24370524	0.0296	0.0431	0.688	pseudo
ENSCAFG00000001818	ENSCAFP00000002660.3	11	50156089	50167536	ENSCAFP00000032051.2_18_54601996_54603136	18	54601996	54603136	0.0215	0.0433	0.4963	pseudo
ENSCAFG00000004724	ENSCAFP00000007040.3	9	5298342	5311184	ENSCAFP00000007040.3_22_60808840_60808998	22	60808840	60808998	0.045	0.0434	1.0353	pseudo
ENSCAFG00000011001	ENSCAFP00000016193.2	37	9110404	9130298	ENSCAFP00000016193.2_20_839356_840068	20	839356	840068	0.0303	0.0434	0.6991	pseudo
ENSCAFG00000031501	ENSCAFP00000040561.1	30	11795852	11802453	ENSCAFP00000040561.1_4_36278974_36279222	4	36278974	36279222	0.0229	0.0434	0.5272	intact
ENSCAFG00000000026	ENSCAFP00000000041.3	1	5070925	5106749	ENSCAFP00000000041.3_17_62255380_62255888	17	62255380	62255888	0.026	0.0435	0.5977	pseudo
ENSCAFG00000007990	ENSCAFP00000011832.3	15	49066731	49070758	ENSCAFP00000011832.3_6_40377082_40377873	6	40377082	40377873	0.0158	0.0435	0.3639	intact
ENSCAFG00000029477	ENSCAFP00000036799.1	28	1767372	1795954	ENSCAFP00000036799.1_1_100141245_100141679	1	100141245	100141679	0.0444	0.0435	1.0207	intact
ENSCAFG00000029831	ENSCAFP00000037924.1	20	14246819	14266419	ENSCAFP00000037924.1_8_20463373_20463701	8	20463373	20463701	0.0764	0.0435	1.7591	pseudo
ENSCAFG00000012195	ENSCAFP00000034772.2	27	25473816	25492908	ENSCAFP00000036642.1_16_30009620_30010628	16	30009620	30010628	0.0202	0.0437	0.4623	pseudo
ENSCAFG00000020002	ENSCAFP00000042316.1	6	49235806	49255109	ENSCAFP00000029639.4_36_5036394_5037238	36	5036394	5037238	0.0223	0.0437	0.5115	pseudo
ENSCAFG00000023207	ENSCAFP00000040510.1	1	48977755	49008593	ENSCAFP00000039756.1_3_37301744_37302187	3	37301744	37302187	0.0377	0.0439	0.858	intact
ENSCAFG00000006670	ENSCAFP00000009963.3	26	1432729	1436926	ENSCAFP00000009963.3_30_22170944_22171555	30	22170944	22171555	0.0315	0.044	0.7163	intact
ENSCAFG00000019110	ENSCAFP00000028198.3	X	118213346	118214890	ENSCAFP00000028198.3_X_117818248_117818955	X	117818248	117818955	0.0244	0.0441	0.5538	pseudo
ENSCAFG00000011324	ENSCAFP00000016673.3	26	18300785	18307625	ENSCAFP00000016673.3_10_46034541_46034801	10	46034541	46034801	0.028	0.0444	0.6299	pseudo
ENSCAFG00000001615	ENSCAFP00000002355.3	11	39161422	39165148	ENSCAFP00000036899.1_31_1186_1698	31	1186	1698	0.0471	0.0446	1.0558	intact
ENSCAFG00000004311	ENSCAFP00000006403.3	19	22754108	22769552	ENSCAFP00000006403.3_X_83364939_83365359	X	83364939	83365359	0.0201	0.0446	0.4504	pseudo
ENSCAFG00000005899	ENSCAFP00000008834.3	2	35828592	35843529	ENSCAFP00000008834.3_15_18761778_18763074	15	18761778	18763074	0.0203	0.0447	0.4555	pseudo
ENSCAFG00000013515	ENSCAFP00000019927.3	6	7389390	7405129	ENSCAFP00000036265.1_23_9429539_9430569	23	9429539	9430569	0.0229	0.0447	0.5125	pseudo
ENSCAFG00000031501	ENSCAFP00000040561.1	30	11795852	11802453	ENSCAFP00000040561.1_15_58855023_58855271	15	58855023	58855271	0.058	0.0447	1.2992	pseudo
ENSCAFG00000008456	ENSCAFP00000012420.3	26	8267371	8274283	ENSCAFP00000012420.3_18_32631203_32631760	18	32631203	32631760	0.0336	0.0448	0.75	pseudo
ENSCAFG00000006936	ENSCAFP00000035407.2	21	32099792	32102754	ENSCAFP00000035407.2_34_17969919_17970338	34	17969919	17970338	0.0443	0.0448	0.9895	pseudo
ENSCAFG00000005764	ENSCAFP00000008630.3	23	19827257	19829099	ENSCAFP00000008630.3_13_37635377_37635987	13	37635377	37635987	0.029	0.045	0.6438	pseudo
ENSCAFG00000005764	ENSCAFP00000008630.3	23	19827257	19829099	ENSCAFP00000039079.1_13_37635359_37635853	13	37635359	37635853	0.029	0.045	0.6438	pseudo
ENSCAFG00000015189	ENSCAFP00000022387.3	2	79361068	79366933	ENSCAFP00000022387.3_13_1941685_1942348	13	1941685	1942348	0.0259	0.045	0.5756	pseudo
ENSCAFG00000031286	ENSCAFP00000036329.1	4	23827806	23829306	ENSCAFP00000034764.1_23_10594652_10595035	23	10594652	10595035	0.0241	0.045	0.5357	pseudo
ENSCAFG00000005101	ENSCAFP00000035922.1	23	9070953	9077058	ENSCAFP00000007594.3_9_55772467_55773348	9	55772467	55773348	0.0604	0.0451	1.3386	pseudo
ENSCAFG00000028564	ENSCAFP00000041703.1	33	5495155	5498843	ENSCAFP00000041703.1_17_4712785_4713123	17	4712785	4713123	0.0481	0.0452	1.0632	pseudo
ENSCAFG00000017071	ENSCAFP00000025137.3	X	55624559	55631359	ENSCAFP00000004771.3_17_38014151_38015155	17	38014151	38015155	0.0406	0.0453	0.8957	pseudo
ENSCAFG00000003082	ENSCAFP00000004585.4	12	47114200	47133227	ENSCAFP00000004585.4_21_26708894_26709292	21	26708894	26709292	0.0552	0.0458	1.2054	intact
ENSCAFG00000014368	ENSCAFP00000021201.3	37	23038285	23067357	ENSCAFP00000021201.3_28_7144788_7145693	28	7144788	7145693	0.0407	0.0459	0.8873	pseudo
ENSCAFG00000016151	ENSCAFP00000023805.3	27	45223180	45249185	ENSCAFP00000003823.2_3_46489704_46490379	3	46489704	46490379	0.047	0.046	1.023	pseudo
ENSCAFG00000031810	ENSCAFP00000041589.1	11	50554086	50675120	ENSCAFP00000039112.1_24_3094409_3094804	24	3094409	3094804	0.0242	0.0462	0.5233	pseudo
ENSCAFG00000000137	ENSCAFP00000000205.3	1	19171448	19203689	ENSCAFP00000000205.3_19_30057550_30058017	19	30057550	30058017	0.0135	0.0463	0.2915	intact
ENSCAFG00000006670	ENSCAFP00000009963.3	26	1432729	1436926	ENSCAFP00000009963.3_35_26048938_26049546	35	26048938	26049546	0.0294	0.0463	0.6357	intact
ENSCAFG00000009745	ENSCAFP00000014322.4	24	33128379	33132023	ENSCAFP00000040255.1_10_39602595_39603098	10	39602595	39603098	0.0409	0.0463	0.8832	intact
ENSCAFG00000016971	ENSCAFP00000024967.3	8	47842564	47856372	ENSCAFP00000001177.3_26_138386_138757	26	138386	138757	0.0225	0.0464	0.4839	chimerical
ENSCAFG00000029331	ENSCAFP00000038502.1	24	41585941	41600617	ENSCAFP00000038502.1_1_36457994_36459166	1	36457994	36459166	0.0308	0.0464	0.6646	pseudo
ENSCAFG00000032536	ENSCAFP00000041608.1	32	68240	93905	ENSCAFP00000038785.1_31_18652592_18653280	31	18652592	18653280	0.018	0.0464	0.3885	pseudo
ENSCAFG00000006810	ENSCAFP00000010156.3	25	12326376	12331398	ENSCAFP00000010156.3_6_38127699_38128052	6	38127699	38128052	0.043	0.0465	0.924	pseudo
ENSCAFG00000010564	ENSCAFP00000015542.2	3	39778045	39790849	ENSCAFP00000015542.2_26_18883370_18884089	26	18883370	18884089	0.0271	0.0465	0.5828	pseudo
ENSCAFG00000007547	ENSCAFP00000011207.3	24	23633604	23653272	ENSCAFP00000011207.3_29_34961266_34961550	29	34961266	34961550	0.1003	0.0466	2.1526	pseudo
ENSCAFG00000012749	ENSCAFP00000018760.2	24	46743475	46746352	ENSCAFP00000018760.2_34_7006497_7007180	34	7006497	7007180	0.0223	0.0466	0.4778	pseudo
ENSCAFG00000009035	ENSCAFP00000037674.1	27	6620300	6644020	ENSCAFP00000013277.2_32_8222766_8224190	32	8222766	8224190	0.022	0.0466	0.473	pseudo
ENSCAFG00000011131	ENSCAFP00000030433.2	2	69659911	69710436	ENSCAFP00000030433.2_18_53603491_53604033	18	53603491	53604033	0.0454	0.0467	0.9726	intact
ENSCAFG00000001728	ENSCAFP00000002516.3	12	11445519	11449714	ENSCAFP00000002516.3_4_2096990_2097722	4	2096990	2097722	0.0379	0.0468	0.8101	pseudo
ENSCAFG00000008640	ENSCAFP00000012688.3	27	5461576	5463452	ENSCAFP00000041450.1_9_27138048_27139375	9	27138048	27139375	0.0348	0.0469	0.742	pseudo
ENSCAFG00000004267	ENSCAFP00000039365.1	17	20344628	20355501	ENSCAFP00000039365.1_25_13308747_13309228	25	13308747	13309228	0.073	0.0469	1.557	pseudo
ENSCAFG00000001383	ENSCAFP00000001971.3	10	26117273	26118857	ENSCAFP00000036427.1_9_35056885_35057289	9	35056885	35057289	0.0325	0.047	0.6923	intact
ENSCAFG00000013792	ENSCAFP00000020342.3	3	56462238	56469891	ENSCAFP00000020342.3_JH373319.1_12049_12626	JH373319.1	12049	12626	0.0348	0.047	0.7413	pseudo
ENSCAFG00000016025	ENSCAFP00000023613.3	9	22020959	22035370	ENSCAFP00000023613.3_29_3552096_3552875	29	3552096	3552875	0.0316	0.0471	0.6698	pseudo
ENSCAFG00000002541	ENSCAFP00000003704.3	15	647513	666827	ENSCAFP00000036482.1_3_35698525_35699532	3	35698525	35699532	0.0337	0.0472	0.7133	intact
ENSCAFG00000003290	ENSCAFP00000032124.1	14	48875045	48880175	ENSCAFP00000032124.1_8_2838875_2840020	8	2838875	2840020	0.0234	0.0473	0.4948	pseudo
ENSCAFG00000000580	ENSCAFP00000000820.3	13	2729503	2763613	ENSCAFP00000039718.1_15_19949038_19949781	15	19949038	19949781	0.0228	0.0474	0.4813	pseudo
ENSCAFG00000000621	ENSCAFP00000000881.3	12	1209967	1215229	ENSCAFP00000000881.3_12_23712515_23713258	12	23712515	23713258	0.0203	0.0476	0.4272	intact
ENSCAFG00000005101	ENSCAFP00000035922.1	23	9070953	9077058	ENSCAFP00000007594.3_23_40261989_40262870	23	40261989	40262870	0.0398	0.0476	0.8357	intact
ENSCAFG00000028759	ENSCAFP00000040404.1	12	24353663	24372598	ENSCAFP00000040404.1_1_31046098_31046730	1	31046098	31046730	0.0264	0.0476	0.5558	pseudo
ENSCAFG00000000190	ENSCAFP00000000270.3	1	25836709	25839118	ENSCAFP00000000270.3_17_10176045_10176305	17	10176045	10176305	0.0156	0.0477	0.327	pseudo
ENSCAFG00000018286	ENSCAFP00000027016.3	4	59435792	59476803	ENSCAFP00000027016.3_15_53550308_53550881	15	53550308	53550881	0.0446	0.0477	0.9358	pseudo
ENSCAFG00000006580	ENSCAFP00000009851.3	27	1016290	1019830	ENSCAFP00000007679.3_X_39451526_39451714	X	39451526	39451714	0.032	0.0479	0.6685	pseudo
ENSCAFG00000005101	ENSCAFP00000035922.1	23	9070953	9077058	ENSCAFP00000007594.3_18_42584655_42585371	18	42584655	42585371	0.0465	0.0479	0.9705	pseudo
ENSCAFG00000024066	ENSCAFP00000003273.3	12	20426726	20443200	ENSCAFP00000003273.3_31_24100788_24101453	31	24100788	24101453	0.0082	0.048	0.1701	intact
ENSCAFG00000004895	ENSCAFP00000007299.3	19	30640429	30645704	ENSCAFP00000036568.1_19_4865307_4865576	19	4865307	4865576	0.0703	0.048	1.4633	intact
ENSCAFG00000004448	ENSCAFP00000006641.3	1	110130994	110147401	ENSCAFP00000006641.3_17_36535785_36536309	17	36535785	36536309	0.0096	0.0481	0.2004	intact
ENSCAFG00000023283	ENSCAFP00000031007.2	2	59736311	59751666	ENSCAFP00000003890.3_12_69768710_69769113	12	69768710	69769113	0.0385	0.0481	0.8007	pseudo
ENSCAFG00000003967	ENSCAFP00000005899.3	1	107690021	107694586	ENSCAFP00000005899.3_X_12008064_12008627	X	12008064	12008627	0.0155	0.0482	0.3216	intact
ENSCAFG00000008212	ENSCAFP00000012073.3	2	56341885	56345554	ENSCAFP00000038043.1_7_19386940_19387303	7	19386940	19387303	0.0443	0.0483	0.9173	pseudo
ENSCAFG00000030475	ENSCAFP00000037441.1	17	51373251	51377318	ENSCAFP00000037441.1_X_82846631_82847098	X	82846631	82847098	0.0087	0.0483	0.1808	pseudo
ENSCAFG00000015284	ENSCAFP00000022538.2	26	30835314	30898001	ENSCAFP00000033920.2_2_45802831_45803043	2	45802831	45803043	0.0481	0.0484	0.9945	pseudo
ENSCAFG00000030409	ENSCAFP00000039963.1	8	50479401	50507704	ENSCAFP00000032704.1_2_77390509_77392065	2	77390509	77392065	0.0429	0.0484	0.8873	pseudo
ENSCAFG00000005202	ENSCAFP00000007777.3	20	8296814	8315218	ENSCAFP00000007777.3_16_26248312_26248961	16	26248312	26248961	0.0208	0.0485	0.4295	pseudo
ENSCAFG00000006597	ENSCAFP00000009862.3	25	9551935	9558144	ENSCAFP00000037265.1_22_59021321_59021834	22	59021321	59021834	0.0459	0.0486	0.944	pseudo
ENSCAFG00000007705	ENSCAFP00000030904.2	2	54257083	54264620	ENSCAFP00000030904.2_11_24571159_24572437	11	24571159	24572437	0.0394	0.0487	0.8093	pseudo
ENSCAFG00000015125	ENSCAFP00000031463.2	6	10305405	10363663	ENSCAFP00000031463.2_11_32462415_32463199	11	32462415	32463199	0.0416	0.0487	0.8532	pseudo
ENSCAFG00000009211	ENSCAFP00000013575.3	21	40831917	40840403	ENSCAFP00000013575.3_8_28350228_28351202	8	28350228	28351202	0.0464	0.0488	0.9514	intact
ENSCAFG00000004267	ENSCAFP00000006377.3	17	20307587	20350013	ENSCAFP00000006377.3_25_13308962_13310851	25	13308962	13310851	0.041	0.0489	0.8384	pseudo
ENSCAFG00000002387	ENSCAFP00000042675.1	10	44979740	44985971	ENSCAFP00000003460.3_28_23204546_23204782	28	23204546	23204782	0.0669	0.0489	1.3684	intact
ENSCAFG00000016151	ENSCAFP00000023805.3	27	45223180	45249185	ENSCAFP00000033808.2_31_15576352_15577013	31	15576352	15577013	0.0436	0.049	0.8903	pseudo
ENSCAFG00000015398	ENSCAFP00000030326.2	4	25449423	25461842	ENSCAFP00000030326.2_10_31077203_31078013	10	31077203	31078013	0.0265	0.049	0.5409	pseudo
ENSCAFG00000024922	ENSCAFP00000034277.2	31	21207239	21212219	ENSCAFP00000034277.2_4_60623727_60624054	4	60623727	60624054	0.0155	0.049	0.3162	pseudo
ENSCAFG00000000233	ENSCAFP00000000335.3	10	1621068	1634223	ENSCAFP00000000335.3_10_40514313_40515522	10	40514313	40515522	0.026	0.0491	0.5306	pseudo
ENSCAFG00000006177	ENSCAFP00000009272.3	15	33651585	33653109	ENSCAFP00000022538.2_9_38031365_38031727	9	38031365	38031727	0.0326	0.0491	0.6645	intact
ENSCAFG00000030257	ENSCAFP00000040101.1	15	33701965	33713568	ENSCAFP00000040101.1_8_45150212_45150430	8	45150212	45150430	0.0366	0.0491	0.7462	intact
ENSCAFG00000015287	ENSCAFP00000041916.1	8	33616497	33642041	ENSCAFP00000042397.1_3_14056098_14056663	3	14056098	14056663	0.0274	0.0491	0.5585	pseudo
ENSCAFG00000001818	ENSCAFP00000002660.3	11	50156089	50167536	ENSCAFP00000015086.3_9_7497934_7498631	9	7497934	7498631	0.0284	0.0492	0.5762	pseudo
ENSCAFG00000013497	ENSCAFP00000019879.3	36	20974648	20979872	ENSCAFP00000007679.3_10_63735553_63735729	10	63735553	63735729	0.0322	0.0493	0.6539	pseudo
ENSCAFG00000012419	ENSCAFP00000018291.3	28	31711771	31723103	ENSCAFP00000018291.3_30_39868065_39868902	30	39868065	39868902	0.0135	0.0496	0.2723	pseudo
ENSCAFG00000016715	ENSCAFP00000024587.3	6	17305828	17309397	ENSCAFP00000024587.3_2_42964209_42964835	2	42964209	42964835	0.0336	0.0496	0.6768	pseudo
ENSCAFG00000032728	ENSCAFP00000038919.1	9	54897330	54907664	ENSCAFP00000038282.1_1_81327164_81327874	1	81327164	81327874	0.0234	0.0496	0.4726	pseudo
ENSCAFG00000002226	ENSCAFP00000003245.3	10	42215231	42223849	ENSCAFP00000003245.3_5_50569936_50570652	5	50569936	50570652	0.0258	0.0499	0.5162	pseudo
ENSCAFG00000014648	ENSCAFP00000021611.3	8	28224478	28239190	ENSCAFP00000021611.3_1_101218673_101219398	1	101218673	101219398	0.0439	0.0499	0.881	pseudo
ENSCAFG00000016493	ENSCAFP00000024264.3	9	23171602	23175949	ENSCAFP00000024264.3_2_49736952_49737326	2	49736952	49737326	0.03	0.05	0.6012	pseudo
ENSCAFG00000008873	ENSCAFP00000013045.3	26	9970456	9975820	ENSCAFP00000042600.1_1_75643910_75644776	1	75643910	75644776	0.0534	0.0501	1.0668	pseudo
ENSCAFG00000016095	ENSCAFP00000023709.3	4	34630337	34662717	ENSCAFP00000006270.3_17_9968125_9969235	17	9968125	9969235	0.0224	0.0501	0.4467	pseudo
ENSCAFG00000017521	ENSCAFP00000025807.3	X	74500566	74505498	ENSCAFP00000025807.3_37_14915655_14916413	37	14915655	14916413	0.0444	0.0501	0.8858	pseudo
ENSCAFG00000016694	ENSCAFP00000030531.2	4	36938620	36942792	ENSCAFP00000030531.2_6_26409526_26409981	6	26409526	26409981	0.0249	0.0501	0.4959	pseudo
ENSCAFG00000029334	ENSCAFP00000038461.1	23	1577773	1585682	ENSCAFP00000038461.1_20_51256404_51256708	20	51256404	51256708	0.0469	0.0501	0.9365	pseudo
ENSCAFG00000032596	ENSCAFP00000038620.1	25	43563145	43567987	ENSCAFP00000032152.2_7_23277233_23277559	7	23277233	23277559	0.0558	0.0502	1.1119	intact
ENSCAFG00000007306	ENSCAFP00000010844.3	24	22130125	22163913	ENSCAFP00000010844.3_X_55076509_55076940	X	55076509	55076940	0.0431	0.0503	0.857	pseudo
ENSCAFG00000010335	ENSCAFP00000015193.2	33	14485605	14493209	ENSCAFP00000035193.1_34_2602669_2603557	34	2602669	2603557	0.0318	0.0504	0.6308	pseudo
ENSCAFG00000001615	ENSCAFP00000002355.3	11	39161422	39165148	ENSCAFP00000031902.2_8_56576680_56577330	8	56576680	56577330	0.0557	0.0507	1.0987	pseudo
ENSCAFG00000004847	ENSCAFP00000007239.3	1	112078678	112080834	ENSCAFP00000007239.3_6_61770238_61770910	6	61770238	61770910	0.0316	0.0507	0.6227	pseudo
ENSCAFG00000014765	ENSCAFP00000021769.3	9	20223096	20224178	ENSCAFP00000014873.1_34_16232871_16233124	34	16232871	16233124	0.0457	0.0507	0.9018	pseudo
ENSCAFG00000010335	ENSCAFP00000015193.2	33	14485605	14493209	ENSCAFP00000035193.1_8_6576542_6577484	8	6576542	6577484	0.0319	0.0508	0.6267	pseudo
ENSCAFG00000015901	ENSCAFP00000023396.3	18	54466190	54468631	ENSCAFP00000036407.1_31_222171_222626	31	222171	222626	0.0724	0.0508	1.427	intact
ENSCAFG00000019259	ENSCAFP00000028415.3	5	56553573	56558110	ENSCAFP00000028415.3_18_39635681_39636010	18	39635681	39636010	0.0178	0.0508	0.3513	intact
ENSCAFG00000004429	ENSCAFP00000006613.2	16	14199489	14228213	ENSCAFP00000006613.2_15_26354658_26355983	15	26354658	26355983	0.0248	0.0509	0.4879	pseudo
ENSCAFG00000000956	ENSCAFP00000001363.3	12	2729562	2730858	ENSCAFP00000001363.3_13_63094649_63094843	13	63094649	63094843	0.0679	0.051	1.3309	pseudo
ENSCAFG00000014026	ENSCAFP00000020683.3	4	21123083	21132547	ENSCAFP00000020683.3_1_115620895_115621457	1	115620895	115621457	0.0524	0.051	1.0282	pseudo
ENSCAFG00000018962	ENSCAFP00000027996.3	X	107177491	107181116	ENSCAFP00000034455.4_10_55970989_55971626	10	55970989	55971626	0.0358	0.051	0.7031	pseudo
ENSCAFG00000018962	ENSCAFP00000027996.3	X	107177491	107181116	ENSCAFP00000036349.1_10_55970788_55971119	10	55970788	55971119	0.0358	0.051	0.7031	pseudo
ENSCAFG00000019536	ENSCAFP00000028885.3	20	57548051	57549669	ENSCAFP00000028885.3_3_32485195_32485452	3	32485195	32485452	0.0409	0.051	0.8018	pseudo
ENSCAFG00000015904	ENSCAFP00000023405.3	30	20616068	20628048	ENSCAFP00000023405.3_5_56673892_56674374	5	56673892	56674374	0.0549	0.0511	1.0746	pseudo
ENSCAFG00000006810	ENSCAFP00000010156.3	25	12326376	12331398	ENSCAFP00000032720.1_4_72436932_72437309	4	72436932	72437309	0.0369	0.0512	0.7199	pseudo
ENSCAFG00000019044	ENSCAFP00000028105.3	7	79264740	79268083	ENSCAFP00000001059.3_33_7508090_7508533	33	7508090	7508533	0.0376	0.0512	0.7345	pseudo
ENSCAFG00000003631	ENSCAFP00000033307.2	1	106998827	107002841	ENSCAFP00000040043.1_8_39732289_39732782	8	39732289	39732782	0.0403	0.0513	0.7867	pseudo
ENSCAFG00000004851	ENSCAFP00000007250.3	21	20813317	20925356	ENSCAFP00000007250.3_JH373239.1_458296_461194	JH373239.1	458296	461194	0.034	0.0514	0.6613	pseudo
ENSCAFG00000004851	ENSCAFP00000007250.3	21	20813317	20925356	ENSCAFP00000007250.3_JH373970.1_8328_10792	JH373970.1	8328	10792	0.0344	0.0514	0.6686	pseudo
ENSCAFG00000004703	ENSCAFP00000007018.3	9	5435028	5438349	ENSCAFP00000036905.1_13_48272628_48272960	13	48272628	48272960	0.026	0.0516	0.5039	pseudo
ENSCAFG00000016151	ENSCAFP00000023805.3	27	45223180	45249185	ENSCAFP00000023805.3_28_7761249_7761925	28	7761249	7761925	0.023	0.0516	0.4465	pseudo
ENSCAFG00000017530	ENSCAFP00000025827.3	7	43403515	43410043	ENSCAFP00000025827.3_3_83910344_83911291	3	83910344	83911291	0.0331	0.0516	0.6407	pseudo
ENSCAFG00000028553	ENSCAFP00000038154.1	28	8770735	8801180	ENSCAFP00000042298.1_X_51378751_51379729	X	51378751	51379729	0.0372	0.0516	0.7198	pseudo
ENSCAFG00000001318	ENSCAFP00000001886.3	12	4602065	4604111	ENSCAFP00000039246.1_10_61569_62213	10	61569	62213	0.0019	0.0517	0.0376	pseudo
ENSCAFG00000001818	ENSCAFP00000002660.3	11	50156089	50167536	ENSCAFP00000039459.1_X_49485053_49486230	X	49485053	49486230	0.0387	0.0517	0.7476	pseudo
ENSCAFG00000002387	ENSCAFP00000003460.3	10	44979740	44981366	ENSCAFP00000042675.1_27_41822435_41822809	27	41822435	41822809	0.023	0.0517	0.4448	intact
ENSCAFG00000004851	ENSCAFP00000007250.3	21	20813317	20925356	ENSCAFP00000007250.3_JH373868.1_8347_11250	JH373868.1	8347	11250	0.0395	0.0518	0.7637	pseudo
ENSCAFG00000008785	ENSCAFP00000012906.3	2	59128493	59133765	ENSCAFP00000012906.3_3_80655655_80655978	3	80655655	80655978	0.109	0.0519	2.1002	pseudo
ENSCAFG00000010227	ENSCAFP00000015013.3	26	16148467	16153614	ENSCAFP00000034218.2_26_16767636_16768583	26	16767636	16768583	0.0297	0.0519	0.5728	intact
ENSCAFG00000030896	ENSCAFP00000038847.1	3	25208658	25212356	ENSCAFP00000015630.3_1_60315371_60315624	1	60315371	60315624	0.0103	0.0519	0.1988	pseudo
ENSCAFG00000004529	ENSCAFP00000006766.3	2	19670545	19679493	ENSCAFP00000006766.3_25_7444542_7445821	25	7444542	7445821	0.0447	0.0521	0.8572	pseudo
ENSCAFG00000014672	ENSCAFP00000021669.3	18	52854687	52865049	ENSCAFP00000021669.3_12_972871_974498	12	972871	974498	0.0449	0.0522	0.8601	pseudo
ENSCAFG00000008212	ENSCAFP00000012073.3	2	56341885	56345554	ENSCAFP00000012073.3_X_87870940_87871218	X	87870940	87871218	0.0291	0.0524	0.5559	pseudo
ENSCAFG00000000172	ENSCAFP00000000253.1	1	24470265	24497206	ENSCAFP00000000253.1_8_2385249_2386683	8	2385249	2386683	0.0222	0.0525	0.4231	pseudo
ENSCAFG00000018572	ENSCAFP00000027406.3	4	66633572	66655058	ENSCAFP00000014843.3_31_3991103_3992529	31	3991103	3992529	0.0431	0.0525	0.8206	pseudo
ENSCAFG00000025410	ENSCAFP00000012427.3	29	28652307	28656180	ENSCAFP00000012440.3_X_105341662_105342060	X	105341662	105342060	0.0109	0.0528	0.2065	intact
ENSCAFG00000002215	ENSCAFP00000003226.3	10	41832854	41842211	ENSCAFP00000003226.3_6_29319705_29319950	6	29319705	29319950	0.0566	0.0529	1.07	intact
ENSCAFG00000011598	ENSCAFP00000017076.3	9	12547166	12554684	ENSCAFP00000017076.3_7_37923260_37924840	7	37923260	37924840	0.0261	0.053	0.4926	pseudo
ENSCAFG00000019476	ENSCAFP00000028799.3	6	38968900	38971099	ENSCAFP00000028799.3_7_69705027_69705518	7	69705027	69705518	0.0467	0.053	0.8827	pseudo
ENSCAFG00000006597	ENSCAFP00000009862.3	25	9551935	9558144	ENSCAFP00000011606.3_2_32766818_32767338	2	32766818	32767338	0.1225	0.0532	2.3024	pseudo
ENSCAFG00000012160	ENSCAFP00000017981.3	26	22582865	22607810	ENSCAFP00000018272.2_13_11677533_11678444	13	11677533	11678444	0.0439	0.0533	0.823	pseudo
ENSCAFG00000002897	ENSCAFP00000004286.3	14	39511326	39519597	ENSCAFP00000033692.2_7_27308362_27308880	7	27308362	27308880	0.0229	0.0534	0.4296	pseudo
ENSCAFG00000023628	ENSCAFP00000025500.3	9	26992842	26998691	ENSCAFP00000037593.1_21_5536188_5536571	21	5536188	5536571	0.021	0.0534	0.3928	chimerical
ENSCAFG00000001615	ENSCAFP00000002355.3	11	39161422	39165148	ENSCAFP00000031902.2_8_56620318_56621030	8	56620318	56621030	0.0574	0.0535	1.0717	pseudo
ENSCAFG00000016151	ENSCAFP00000023805.3	27	45223180	45249185	ENSCAFP00000023805.3_30_17562162_17562870	30	17562162	17562870	0.0528	0.0535	0.9872	pseudo
ENSCAFG00000023471	ENSCAFP00000031429.2	10	56132924	56135327	ENSCAFP00000031429.2_X_84745569_84746036	X	84745569	84746036	0.0109	0.0535	0.2029	intact
ENSCAFG00000001818	ENSCAFP00000002660.3	11	50156089	50167536	ENSCAFP00000020955.3_3_44564465_44565653	3	44564465	44565653	0.0267	0.0537	0.4979	pseudo
ENSCAFG00000004851	ENSCAFP00000007250.3	21	20813317	20925356	ENSCAFP00000007250.3_14_24629344_24630867	14	24629344	24630867	0.0254	0.0537	0.4734	pseudo
ENSCAFG00000006177	ENSCAFP00000009272.3	15	33651585	33653109	ENSCAFP00000022538.2_21_13801341_13801694	21	13801341	13801694	0.0333	0.0537	0.6204	intact
ENSCAFG00000029889	ENSCAFP00000041095.1	30	7256467	7259080	ENSCAFP00000010110.3_4_38734190_38734516	4	38734190	38734516	0.021	0.0537	0.3903	intact
ENSCAFG00000004851	ENSCAFP00000007250.3	21	20813317	20925356	ENSCAFP00000007250.3_JH373389.1_25090_27556	JH373389.1	25090	27556	0.0394	0.054	0.7308	pseudo
ENSCAFG00000008021	ENSCAFP00000011852.3	29	21881048	21884401	ENSCAFP00000002516.3_6_61910884_61911626	6	61910884	61911626	0.0373	0.054	0.6918	pseudo
ENSCAFG00000012257	ENSCAFP00000018117.2	34	17073418	17079971	ENSCAFP00000018117.2_JH373298.1_21594_22904	JH373298.1	21594	22904	0.0339	0.054	0.6264	pseudo
ENSCAFG00000004900	ENSCAFP00000007306.2	21	21136931	21160703	ENSCAFP00000007306.2_31_18017016_18017690	31	18017016	18017690	0.0432	0.0541	0.8	intact
ENSCAFG00000015743	ENSCAFP00000023134.3	27	42102967	42116312	ENSCAFP00000023134.3_19_19343331_19344221	19	19343331	19344221	0.029	0.0541	0.5356	pseudo
ENSCAFG00000003930	ENSCAFP00000005853.3	16	8331273	8341237	ENSCAFP00000005853.3_20_19955796_19956117	20	19955796	19956117	0.0776	0.0543	1.4306	pseudo
ENSCAFG00000014230	ENSCAFP00000020974.4	3	58403292	58418744	ENSCAFP00000020974.4_30_33084130_33085039	30	33084130	33085039	0.0364	0.0544	0.669	pseudo
ENSCAFG00000001818	ENSCAFP00000002660.3	11	50156089	50167536	ENSCAFP00000002660.3_24_37305613_37306423	24	37305613	37306423	0.0467	0.0545	0.8571	pseudo
ENSCAFG00000017521	ENSCAFP00000025807.3	X	74500566	74505498	ENSCAFP00000025807.3_36_11616687_11617457	36	11616687	11617457	0.0348	0.0548	0.6351	pseudo
ENSCAFG00000006193	ENSCAFP00000009292.2	16	27598817	27614612	ENSCAFP00000039051.1_19_19677455_19678279	19	19677455	19678279	0.0357	0.0551	0.6491	pseudo
ENSCAFG00000012431	ENSCAFP00000018307.3	37	11200590	11229743	ENSCAFP00000024097.2_6_23754751_23755029	6	23754751	23755029	0.0247	0.0551	0.449	pseudo
ENSCAFG00000017228	ENSCAFP00000025376.3	X	59067878	59072713	ENSCAFP00000025376.3_36_14176296_14176808	36	14176296	14176808	0.0398	0.0552	0.7205	pseudo
ENSCAFG00000008748	ENSCAFP00000012864.3	24	25932616	25946515	ENSCAFP00000012864.3_26_9823398_9823580	26	9823398	9823580	0.0256	0.0555	0.4608	pseudo
ENSCAFG00000012195	ENSCAFP00000034772.2	27	25473816	25492908	ENSCAFP00000017995.3_35_24023915_24024526	35	24023915	24024526	0.0222	0.0555	0.4005	pseudo
ENSCAFG00000007990	ENSCAFP00000011832.3	15	49066731	49070758	ENSCAFP00000011832.3_2_17563157_17563947	2	17563157	17563947	0.014	0.0556	0.251	pseudo
ENSCAFG00000010267	ENSCAFP00000015079.3	32	20565267	20688710	ENSCAFP00000015079.3_10_29793_31550	10	29793	31550	0.0466	0.0556	0.8377	pseudo
ENSCAFG00000016665	ENSCAFP00000024508.3	30	24503095	24509423	ENSCAFP00000024508.3_17_61051991_61052310	17	61051991	61052310	0.0181	0.0557	0.3244	pseudo
ENSCAFG00000010227	ENSCAFP00000015013.3	26	16148467	16153614	ENSCAFP00000034218.2_12_38079897_38080845	12	38079897	38080845	0.0278	0.0558	0.4985	pseudo
ENSCAFG00000015077	ENSCAFP00000022224.3	27	38468919	38472375	ENSCAFP00000036606.1_13_8961086_8961973	13	8961086	8961973	0.031	0.0558	0.5548	pseudo
ENSCAFG00000019853	ENSCAFP00000029405.3	6	42682110	42692027	ENSCAFP00000029405.3_4_27609017_27609525	4	27609017	27609525	0.0348	0.0559	0.6224	pseudo
ENSCAFG00000008033	ENSCAFP00000011885.3	28	8488880	8519692	ENSCAFP00000011885.3_21_16651679_16654034	21	16651679	16654034	0.055	0.056	0.9816	pseudo
ENSCAFG00000009538	ENSCAFP00000014023.3	30	8396471	8434145	ENSCAFP00000014023.3_X_16943463_16944635	X	16943463	16944635	0.0297	0.056	0.5302	pseudo
ENSCAFG00000016880	ENSCAFP00000024837.3	9	25122623	25125856	ENSCAFP00000024837.3_35_25861691_25862020	35	25861691	25862020	0.0246	0.0561	0.4393	pseudo
ENSCAFG00000005502	ENSCAFP00000008235.3	16	23276763	23287785	ENSCAFP00000008235.3_1_47297662_47298533	1	47297662	47298533	0.0318	0.0563	0.5655	pseudo
ENSCAFG00000000985	ENSCAFP00000033450.1	11	22198666	22212975	ENSCAFP00000030326.2_5_28728808_28729673	5	28728808	28729673	0.0224	0.0563	0.3986	pseudo
ENSCAFG00000001818	ENSCAFP00000002660.3	11	50156089	50167536	ENSCAFP00000039459.1_27_36256535_36257659	27	36256535	36257659	0.0337	0.0564	0.5984	pseudo
ENSCAFG00000000207	ENSCAFP00000000300.3	1	26899859	26936995	ENSCAFP00000000300.3_17_52064233_52064796	17	52064233	52064796	0.0551	0.0565	0.9739	pseudo
ENSCAFG00000000736	ENSCAFP00000001044.3	11	19568312	19584454	ENSCAFP00000001044.3_14_8676174_8676341	14	8676174	8676341	0.0259	0.0565	0.4578	pseudo
ENSCAFG00000001139	ENSCAFP00000001603.3	10	24379997	24411766	ENSCAFP00000001603.3_21_9895697_9896792	21	9895697	9896792	0.0398	0.0565	0.7033	pseudo
ENSCAFG00000000399	ENSCAFP00000000574.3	1	40635694	40637301	ENSCAFP00000000574.3_11_60535949_60536589	11	60535949	60536589	0.0363	0.0566	0.6402	pseudo
ENSCAFG00000011666	ENSCAFP00000017166.3	5	11293060	11296611	ENSCAFP00000000903.3_20_47647166_47649010	20	47647166	47649010	0.0428	0.0566	0.7561	pseudo
ENSCAFG00000028564	ENSCAFP00000041703.1	33	5495155	5498843	ENSCAFP00000041703.1_21_24720392_24720718	21	24720392	24720718	0.0297	0.0566	0.5248	pseudo
ENSCAFG00000001981	ENSCAFP00000002914.3	12	12660008	12664676	ENSCAFP00000002914.3_11_7592863_7594181	11	7592863	7594181	0.0355	0.0567	0.6262	pseudo
ENSCAFG00000008640	ENSCAFP00000012688.3	27	5461576	5463452	ENSCAFP00000015324.3_11_43106605_43107967	11	43106605	43107967	0.0355	0.0567	0.6257	pseudo
ENSCAFG00000032244	ENSCAFP00000041429.1	24	36570172	36601200	ENSCAFP00000038211.1_X_77490551_77490991	X	77490551	77490991	0.0281	0.0567	0.4946	pseudo
ENSCAFG00000001043	ENSCAFP00000001473.3	10	23638469	23660808	ENSCAFP00000001473.3_3_32658303_32660131	3	32658303	32660131	0.0347	0.0568	0.611	pseudo
ENSCAFG00000016162	ENSCAFP00000023824.3	7	39014259	39022887	ENSCAFP00000023824.3_21_26884424_26884659	21	26884424	26884659	0.0601	0.0568	1.0577	pseudo
ENSCAFG00000020158	ENSCAFP00000029888.3	6	56568485	56644306	ENSCAFP00000029888.3_1_73792620_73794452	1	73792620	73794452	0.056	0.0568	0.986	intact
ENSCAFG00000010887	ENSCAFP00000016012.3	32	26250493	26314966	ENSCAFP00000016012.3_10_64682471_64683320	10	64682471	64683320	0.025	0.0569	0.4396	pseudo
ENSCAFG00000012343	ENSCAFP00000018168.3	26	22926625	22940713	ENSCAFP00000018168.3_24_8501006_8501515	24	8501006	8501515	0.0612	0.0571	1.0716	pseudo
ENSCAFG00000004745	ENSCAFP00000007071.3	15	15541327	15545208	ENSCAFP00000007071.3_3_27748456_27749100	3	27748456	27749100	0.0567	0.0572	0.9898	pseudo
ENSCAFG00000000816	ENSCAFP00000036553.1	13	16103878	16209720	ENSCAFP00000036553.1_X_44701516_44702571	X	44701516	44702571	0.0401	0.0572	0.7009	pseudo
ENSCAFG00000010674	ENSCAFP00000015742.3	2	68977450	68985553	ENSCAFP00000015742.3_1_78632069_78633008	1	78632069	78633008	0.0333	0.0573	0.5802	pseudo
ENSCAFG00000010335	ENSCAFP00000015193.2	33	14485605	14493209	ENSCAFP00000035193.1_14_19664969_19665913	14	19664969	19665913	0.0222	0.0574	0.3858	pseudo
ENSCAFG00000015158	ENSCAFP00000030501.2	6	10506465	10507214	ENSCAFP00000039740.1_31_182709_182980	31	182709	182980	0.0636	0.0574	1.1091	pseudo
ENSCAFG00000012519	ENSCAFP00000018450.3	37	11763113	11786235	ENSCAFP00000018450.3_5_32458292_32459455	5	32458292	32459455	0.0292	0.0575	0.5073	pseudo
ENSCAFG00000016880	ENSCAFP00000024837.3	9	25122623	25125856	ENSCAFP00000024837.3_37_26104878_26105207	37	26104878	26105207	0.0064	0.0575	0.1122	pseudo
ENSCAFG00000010157	ENSCAFP00000014920.3	31	35714018	35760369	ENSCAFP00000014920.3_12_37199189_37200278	12	37199189	37200278	0.036	0.0576	0.625	pseudo
ENSCAFG00000006597	ENSCAFP00000041181.1	25	9430486	9555529	ENSCAFP00000038737.1_38_3394795_3395091	38	3394795	3395091	0.0957	0.0577	1.6589	pseudo
ENSCAFG00000013053	ENSCAFP00000019217.3	3	54400519	54402966	ENSCAFP00000017413.2_21_22470766_22471217	21	22470766	22471217	0.025	0.0579	0.431	pseudo
ENSCAFG00000016443	ENSCAFP00000024196.3	4	36051956	36054915	ENSCAFP00000024196.3_10_16339138_16339789	10	16339138	16339789	0.0749	0.0579	1.2945	pseudo
ENSCAFG00000008640	ENSCAFP00000012688.3	27	5461576	5463452	ENSCAFP00000015329.3_1_25341408_25342669	1	25341408	25342669	0.028	0.058	0.4825	pseudo
ENSCAFG00000017537	ENSCAFP00000025837.3	7	43419919	43427140	ENSCAFP00000025837.3_25_278409_279110	25	278409	279110	0.0518	0.0582	0.889	pseudo
ENSCAFG00000008212	ENSCAFP00000012073.3	2	56341885	56345554	ENSCAFP00000012073.3_29_16142166_16142398	29	16142166	16142398	0.0237	0.0584	0.4057	pseudo
ENSCAFG00000014614	ENSCAFP00000021543.3	26	29773513	29778757	ENSCAFP00000021543.3_10_35123052_35123598	10	35123052	35123598	0.0619	0.0585	1.058	pseudo
ENSCAFG00000030257	ENSCAFP00000040101.1	15	33701965	33713568	ENSCAFP00000040101.1_3_30064686_30064916	3	30064686	30064916	0.0183	0.0585	0.3133	intact
ENSCAFG00000003476	ENSCAFP00000005181.3	18	6423999	6473821	ENSCAFP00000005181.3_24_41226462_41227219	24	41226462	41227219	0.0308	0.0586	0.5259	pseudo
ENSCAFG00000003631	ENSCAFP00000033307.2	1	106998827	107002841	ENSCAFP00000033307.2_4_37312954_37313427	4	37312954	37313427	0.0447	0.0586	0.7632	pseudo
ENSCAFG00000006597	ENSCAFP00000009862.3	25	9551935	9558144	ENSCAFP00000037257.1_X_75990021_75990263	X	75990021	75990263	0.0704	0.0589	1.195	intact
ENSCAFG00000006913	ENSCAFP00000033440.2	1	116960989	116967493	ENSCAFP00000041748.1_5_37806374_37806622	5	37806374	37806622	0.0201	0.0589	0.3406	pseudo
ENSCAFG00000001139	ENSCAFP00000001603.3	10	24379997	24411766	ENSCAFP00000042756.1_13_59051330_59052256	13	59051330	59052256	0.0591	0.0591	0.9999	pseudo
ENSCAFG00000014672	ENSCAFP00000021669.3	18	52854687	52865049	ENSCAFP00000021669.3_9_35731954_35733579	9	35731954	35733579	0.0713	0.0591	1.2069	pseudo
ENSCAFG00000001318	ENSCAFP00000001886.3	12	4602065	4604111	ENSCAFP00000039246.1_26_31572777_31573414	26	31572777	31573414	0.0372	0.0592	0.6282	pseudo
ENSCAFG00000001615	ENSCAFP00000002355.3	11	39161422	39165148	ENSCAFP00000031902.2_X_120505788_120506225	X	120505788	120506225	0.0403	0.0592	0.6802	pseudo
ENSCAFG00000004851	ENSCAFP00000007250.3	21	20813317	20925356	ENSCAFP00000007250.3_JH373600.1_21386_24289	JH373600.1	21386	24289	0.049	0.0592	0.8284	pseudo
ENSCAFG00000018032	ENSCAFP00000026644.3	6	25567854	25580283	ENSCAFP00000026644.3_34_34473663_34475031	34	34473663	34475031	0.0503	0.0593	0.849	pseudo
ENSCAFG00000004900	ENSCAFP00000007306.2	21	21136931	21160703	ENSCAFP00000007306.2_16_23327253_23327958	16	23327253	23327958	0.0333	0.0594	0.5605	pseudo
ENSCAFG00000011370	ENSCAFP00000016732.3	18	49970560	49971308	ENSCAFP00000016732.3_14_15539663_15539875	14	15539663	15539875	0.0469	0.0594	0.7893	pseudo
ENSCAFG00000000026	ENSCAFP00000000041.3	1	5070925	5106749	ENSCAFP00000000041.3_21_32646854_32647320	21	32646854	32647320	0.0296	0.0595	0.4975	pseudo
ENSCAFG00000013420	ENSCAFP00000019797.3	34	18729598	18788313	ENSCAFP00000003400.3_30_7140322_7141319	30	7140322	7141319	0.0396	0.0596	0.6652	pseudo
ENSCAFG00000015719	ENSCAFP00000023102.3	18	53992483	53995320	ENSCAFP00000023102.3_23_32556964_32557338	23	32556964	32557338	0.0215	0.0598	0.3593	pseudo
ENSCAFG00000016971	ENSCAFP00000024967.3	8	47842564	47856372	ENSCAFP00000040890.1_8_49529812_49530288	8	49529812	49530288	0.0236	0.0598	0.3954	pseudo
ENSCAFG00000009211	ENSCAFP00000013575.3	21	40831917	40840403	ENSCAFP00000013726.3_22_3653556_3654593	22	3653556	3654593	0.0447	0.06	0.7439	intact
ENSCAFG00000015065	ENSCAFP00000022202.3	6	10169616	10176313	ENSCAFP00000022202.3_14_18692611_18693039	14	18692611	18693039	0.0506	0.06	0.8432	intact
ENSCAFG00000003967	ENSCAFP00000005899.3	1	107690021	107694586	ENSCAFP00000005899.3_7_40140932_40141414	7	40140932	40141414	0.0179	0.0602	0.2974	pseudo
ENSCAFG00000005502	ENSCAFP00000008235.3	16	23276763	23287785	ENSCAFP00000008235.3_32_37832776_37833648	32	37832776	37833648	0.0448	0.0602	0.7434	pseudo
ENSCAFG00000010270	ENSCAFP00000015086.3	JH373983.1	11	13934	ENSCAFP00000015086.3_34_23642503_23643147	34	23642503	23643147	0.0266	0.0602	0.4414	pseudo
ENSCAFG00000032728	ENSCAFP00000038919.1	9	54897330	54907664	ENSCAFP00000026226.2_X_76382058_76382654	X	76382058	76382654	0.0327	0.0602	0.5432	pseudo
ENSCAFG00000001818	ENSCAFP00000002660.3	11	50156089	50167536	ENSCAFP00000034557.2_14_36175986_36177131	14	36175986	36177131	0.0208	0.0604	0.344	pseudo
ENSCAFG00000017151	ENSCAFP00000025264.3	X	56290582	56296314	ENSCAFP00000025264.3_4_57288257_57289006	4	57288257	57289006	0.0427	0.0604	0.7064	pseudo
ENSCAFG00000017605	ENSCAFP00000031064.2	4	54856186	54875160	ENSCAFP00000031064.2_13_59217186_59217725	13	59217186	59217725	0.035	0.0604	0.5793	pseudo
ENSCAFG00000011598	ENSCAFP00000017076.3	9	12547166	12554684	ENSCAFP00000040744.1_11_47245079_47246645	11	47245079	47246645	0.0238	0.0605	0.3934	pseudo
ENSCAFG00000007705	ENSCAFP00000030904.2	2	54257083	54264620	ENSCAFP00000030904.2_32_15203064_15204343	32	15203064	15204343	0.0321	0.0605	0.5301	pseudo
ENSCAFG00000001487	ENSCAFP00000002130.3	10	26932351	26935580	ENSCAFP00000002130.3_X_50634408_50634812	X	50634408	50634812	0.0092	0.0606	0.1522	intact
ENSCAFG00000012195	ENSCAFP00000034772.2	27	25473816	25492908	ENSCAFP00000013575.3_14_29439764_29440770	14	29439764	29440770	0.0296	0.0606	0.488	pseudo
ENSCAFG00000000121	ENSCAFP00000000180.3	10	642718	658546	ENSCAFP00000000180.3_X_75563706_75566228	X	75563706	75566228	0.0425	0.0607	0.7004	pseudo
ENSCAFG00000003083	ENSCAFP00000004593.3	10	61857581	61873913	ENSCAFP00000004593.3_14_10032781_10034313	14	10032781	10034313	0.0236	0.0608	0.3886	pseudo
ENSCAFG00000028485	ENSCAFP00000040304.1	1	112416501	112426855	ENSCAFP00000037478.1_11_39043170_39043604	11	39043170	39043604	0.039	0.0608	0.6407	intact
ENSCAFG00000001318	ENSCAFP00000001886.3	12	4602065	4604111	ENSCAFP00000039246.1_2_83013496_83014143	2	83013496	83014143	0.0309	0.0609	0.5066	pseudo
ENSCAFG00000017756	ENSCAFP00000026194.3	6	23631897	23653837	ENSCAFP00000026194.3_X_47261013_47262116	X	47261013	47262116	0.0267	0.061	0.4369	pseudo
ENSCAFG00000029884	ENSCAFP00000042580.1	29	7484296	7489691	ENSCAFP00000007160.2_8_49342121_49342390	8	49342121	49342390	0.0591	0.061	0.9689	pseudo
ENSCAFG00000032230	ENSCAFP00000038818.1	X	56228497	56234516	ENSCAFP00000017926.3_28_17935513_17935944	28	17935513	17935944	0.0189	0.0611	0.3096	intact
ENSCAFG00000020069	ENSCAFP00000029741.3	5	75175861	75188021	ENSCAFP00000029741.3_23_165177_166284	23	165177	166284	0.0474	0.0613	0.7734	pseudo
ENSCAFG00000010127	ENSCAFP00000014878.3	3	35837718	35853293	ENSCAFP00000014878.3_15_28506651_28507058	15	28506651	28507058	0.0571	0.0615	0.9287	pseudo
ENSCAFG00000017230	ENSCAFP00000025380.3	8	50471229	50478883	ENSCAFP00000025380.3_29_11549496_11549792	29	11549496	11549792	0.0379	0.0616	0.6156	pseudo
ENSCAFG00000018492	ENSCAFP00000027303.3	9	40932980	40978810	ENSCAFP00000027303.3_25_22597949_22599210	25	22597949	22599210	0.0226	0.0619	0.3653	pseudo
ENSCAFG00000004851	ENSCAFP00000007250.3	21	20813317	20925356	ENSCAFP00000007250.3_JH373329.1_47477_50385	JH373329.1	47477	50385	0.0435	0.0622	0.699	pseudo
ENSCAFG00000003973	ENSCAFP00000005907.2	16	8590828	8616141	ENSCAFP00000005907.2_X_107357201_107358284	X	107357201	107358284	0.0179	0.0623	0.2872	pseudo
ENSCAFG00000004567	ENSCAFP00000006827.3	15	14841362	14855386	ENSCAFP00000019709.3_1_84287405_84288029	1	84287405	84288029	0.0175	0.0623	0.2808	pseudo
ENSCAFG00000004851	ENSCAFP00000007250.3	21	20813317	20925356	ENSCAFP00000007250.3_16_10448062_10450970	16	10448062	10450970	0.0435	0.0623	0.6987	pseudo
ENSCAFG00000007016	ENSCAFP00000010415.3	27	1906133	1909613	ENSCAFP00000009570.2_2_9263320_9263709	2	9263320	9263709	0.015	0.0623	0.2403	pseudo
ENSCAFG00000017648	ENSCAFP00000026032.3	7	45118242	45127224	ENSCAFP00000026032.3_31_7458869_7460462	31	7458869	7460462	0.0272	0.0624	0.4355	pseudo
ENSCAFG00000032458	ENSCAFP00000017463.3	2	72188686	72191270	ENSCAFP00000017463.3_15_10403257_10403568	15	10403257	10403568	0.0436	0.0625	0.6977	pseudo
ENSCAFG00000012700	ENSCAFP00000018687.3	28	32692690	32704961	ENSCAFP00000018687.3_10_61496561_61497254	10	61496561	61497254	0.0476	0.0627	0.7588	pseudo
ENSCAFG00000032244	ENSCAFP00000041429.1	24	36570172	36601200	ENSCAFP00000041429.1_32_17396081_17396338	32	17396081	17396338	0.0578	0.0628	0.9202	pseudo
ENSCAFG00000016094	ENSCAFP00000023744.3	37	28647235	28715969	ENSCAFP00000023744.3_10_36034203_36035954	10	36034203	36035954	0.0368	0.0629	0.5846	pseudo
ENSCAFG00000015605	ENSCAFP00000036117.1	4	27886872	27893145	ENSCAFP00000001668.3_7_69960256_69960477	7	69960256	69960477	0.0439	0.0629	0.6979	pseudo
ENSCAFG00000028564	ENSCAFP00000041703.1	33	5495155	5498843	ENSCAFP00000041703.1_31_6567130_6567487	31	6567130	6567487	0.0255	0.063	0.4046	pseudo
ENSCAFG00000004567	ENSCAFP00000006827.3	15	14841362	14855386	ENSCAFP00000006827.3_36_24913990_24914546	36	24913990	24914546	0.0372	0.0631	0.5885	pseudo
ENSCAFG00000017311	ENSCAFP00000025531.3	7	43045150	43067297	ENSCAFP00000025531.3_20_22889541_22890284	20	22889541	22890284	0.0435	0.0632	0.6889	intact
ENSCAFG00000003459	ENSCAFP00000005144.3	18	5564447	5570937	ENSCAFP00000005144.3_12_36881289_36881492	12	36881289	36881492	0.0136	0.0633	0.215	intact
ENSCAFG00000029584	ENSCAFP00000042645.1	9	21098289	21101783	ENSCAFP00000042645.1_7_51294893_51295162	7	51294893	51295162	0.1204	0.0633	1.9001	pseudo
ENSCAFG00000030184	ENSCAFP00000036345.1	23	1756179	1776696	ENSCAFP00000039161.1_19_14472813_14473556	19	14472813	14473556	0.0123	0.0635	0.1939	intact
ENSCAFG00000001139	ENSCAFP00000001603.3	10	24379997	24411766	ENSCAFP00000001603.3_8_33373484_33374194	8	33373484	33374194	0.0534	0.0637	0.8373	intact
ENSCAFG00000014018	ENSCAFP00000020674.3	8	22550532	22560450	ENSCAFP00000000813.1_18_22549911_22550590	18	22549911	22550590	0.0377	0.064	0.5896	pseudo
ENSCAFG00000014230	ENSCAFP00000020974.4	3	58403292	58418744	ENSCAFP00000020974.4_3_44576463_44577366	3	44576463	44577366	0.027	0.064	0.4218	pseudo
ENSCAFG00000007165	ENSCAFP00000010645.3	28	4478378	4534298	ENSCAFP00000010645.3_X_69606059_69606640	X	69606059	69606640	0.0446	0.0643	0.6937	pseudo
ENSCAFG00000005151	ENSCAFP00000007693.3	20	8221879	8231256	ENSCAFP00000007693.3_6_476681_476996	6	476681	476996	0.0363	0.0644	0.5628	pseudo
ENSCAFG00000012395	ENSCAFP00000018261.3	5	14834173	14836232	ENSCAFP00000018261.3_20_27762255_27762485	20	27762255	27762485	0.049	0.0647	0.7582	pseudo
ENSCAFG00000016926	ENSCAFP00000024890.2	9	25526649	25535003	ENSCAFP00000024890.2_1_109554493_109555308	1	109554493	109555308	0.0401	0.0647	0.6195	intact
ENSCAFG00000016493	ENSCAFP00000024264.3	9	23171602	23175949	ENSCAFP00000024264.3_2_72325554_72325958	2	72325554	72325958	0.0226	0.0649	0.3475	pseudo
ENSCAFG00000032244	ENSCAFP00000041429.1	24	36570172	36601200	ENSCAFP00000038211.1_29_2170289_2170729	29	2170289	2170729	0.0529	0.0649	0.8146	pseudo
ENSCAFG00000004950	ENSCAFP00000007369.3	19	32016256	32031133	ENSCAFP00000007369.3_30_16146880_16148841	30	16146880	16148841	0.0508	0.0651	0.7797	pseudo
ENSCAFG00000014630	ENSCAFP00000021561.3	9	20063524	20066915	ENSCAFP00000015963.5_34_17882809_17883174	34	17882809	17883174	0.0108	0.0652	0.1652	pseudo
ENSCAFG00000006353	ENSCAFP00000009538.3	15	35363575	35398165	ENSCAFP00000009538.3_3_12221260_12222368	3	12221260	12222368	0.0291	0.0654	0.4457	pseudo
ENSCAFG00000016443	ENSCAFP00000024196.3	4	36051956	36054915	ENSCAFP00000024196.3_X_32149237_32149859	X	32149237	32149859	0.0452	0.0654	0.6912	pseudo
ENSCAFG00000019254	ENSCAFP00000028403.3	5	56620801	56650131	ENSCAFP00000028403.3_1_98105690_98106251	1	98105690	98106251	0.0296	0.0654	0.453	pseudo
ENSCAFG00000019812	ENSCAFP00000029341.3	6	42202969	42207944	ENSCAFP00000016124.3_5_47893343_47893815	5	47893343	47893815	0.0418	0.0655	0.6392	pseudo
ENSCAFG00000014869	ENSCAFP00000021909.3	5	27235462	27236421	ENSCAFP00000013994.3_32_34934340_34934858	32	34934340	34934858	0.0664	0.0656	1.0126	intact
ENSCAFG00000004851	ENSCAFP00000007250.3	21	20813317	20925356	ENSCAFP00000007250.3_16_13947830_13950513	16	13947830	13950513	0.0375	0.0657	0.5711	pseudo
ENSCAFG00000017035	ENSCAFP00000025080.3	30	28581942	28597677	ENSCAFP00000025080.3_11_6635558_6635965	11	6635558	6635965	0.074	0.0657	1.1272	pseudo
ENSCAFG00000017270	ENSCAFP00000025449.3	X	60374855	60395801	ENSCAFP00000025449.3_2_59376298_59377062	2	59376298	59377062	0.0509	0.0657	0.7751	pseudo
ENSCAFG00000002897	ENSCAFP00000004286.3	14	39511326	39519597	ENSCAFP00000033692.2_37_526144_526656	37	526144	526656	0.0334	0.0658	0.5072	pseudo
ENSCAFG00000011598	ENSCAFP00000017076.3	9	12547166	12554684	ENSCAFP00000040744.1_8_39855210_39856699	8	39855210	39856699	0.0398	0.0659	0.6032	pseudo
ENSCAFG00000029892	ENSCAFP00000005417.3	1	107010694	107014169	ENSCAFP00000005417.3_22_3746141_3746464	22	3746141	3746464	0.023	0.066	0.3485	intact
ENSCAFG00000004567	ENSCAFP00000006827.3	15	14841362	14855386	ENSCAFP00000019709.3_29_28970204_28970614	29	28970204	28970614	0.0067	0.066	0.1013	intact
ENSCAFG00000028485	ENSCAFP00000040304.1	1	112416501	112426855	ENSCAFP00000040304.1_25_2374850_2375258	25	2374850	2375258	0.0681	0.066	1.0319	pseudo
ENSCAFG00000017621	ENSCAFP00000025984.3	20	50332133	50347241	ENSCAFP00000025984.3_10_63275995_63277489	10	63275995	63277489	0.0193	0.0661	0.2913	pseudo
ENSCAFG00000013102	ENSCAFP00000032533.2	7	15732455	15740241	ENSCAFP00000043069.1_X_88173975_88175026	X	88173975	88175026	0.0449	0.0661	0.6789	pseudo
ENSCAFG00000013934	ENSCAFP00000033982.2	18	52073117	52074289	ENSCAFP00000034743.1_25_13761903_13762284	25	13761903	13762284	0.0271	0.0662	0.4093	pseudo
ENSCAFG00000004567	ENSCAFP00000006827.3	15	14841362	14855386	ENSCAFP00000019709.3_13_48346773_48347368	13	48346773	48347368	0.0346	0.0663	0.5216	pseudo
ENSCAFG00000031721	ENSCAFP00000012171.3	24	24554636	24589748	ENSCAFP00000012171.3_3_28098469_28099587	3	28098469	28099587	0.0478	0.0665	0.719	pseudo
ENSCAFG00000001139	ENSCAFP00000001603.3	10	24379997	24411766	ENSCAFP00000001603.3_2_49068252_49069370	2	49068252	49069370	0.0367	0.0666	0.551	pseudo
ENSCAFG00000009928	ENSCAFP00000014737.3	25	35238320	35276603	ENSCAFP00000014737.3_38_5240225_5243338	38	5240225	5243338	0.0721	0.0666	1.0824	pseudo
ENSCAFG00000031542	ENSCAFP00000039638.1	28	16436216	16444149	ENSCAFP00000039638.1_16_18004580_18005261	16	18004580	18005261	0.0407	0.0667	0.6108	pseudo
ENSCAFG00000001785	ENSCAFP00000002597.3	10	31010941	31033207	ENSCAFP00000002597.3_20_10221120_10222581	20	10221120	10222581	0.0564	0.0668	0.8435	pseudo
ENSCAFG00000032244	ENSCAFP00000041429.1	24	36570172	36601200	ENSCAFP00000038211.1_27_45141167_45141424	27	45141167	45141424	0.1055	0.0669	1.5781	pseudo
ENSCAFG00000005647	ENSCAFP00000008430.3	15	18512523	18527624	ENSCAFP00000008430.3_4_43476661_43478493	4	43476661	43478493	0.0425	0.067	0.6333	pseudo
ENSCAFG00000010865	ENSCAFP00000016007.3	37	7010895	7020336	ENSCAFP00000043024.1_27_15571686_15573340	27	15571686	15573340	0.0353	0.067	0.5259	pseudo
ENSCAFG00000011666	ENSCAFP00000017166.3	5	11293060	11296611	ENSCAFP00000000903.3_29_4670520_4672323	29	4670520	4672323	0.0325	0.067	0.4852	pseudo
ENSCAFG00000011349	ENSCAFP00000016702.3	18	49905161	49908182	ENSCAFP00000035062.1_1_35709808_35710423	1	35709808	35710423	0.0416	0.0671	0.6195	pseudo
ENSCAFG00000001019	ENSCAFP00000001440.3	11	22525083	22539965	ENSCAFP00000008639.3_X_74603963_74604304	X	74603963	74604304	0.0501	0.0672	0.7449	pseudo
ENSCAFG00000014180	ENSCAFP00000020905.3	9	19104311	19107272	ENSCAFP00000035916.1_9_12522131_12522743	9	12522131	12522743	0.0564	0.0672	0.8399	pseudo
ENSCAFG00000032728	ENSCAFP00000038919.1	9	54897330	54907664	ENSCAFP00000038282.1_X_91867848_91868555	X	91867848	91868555	0.0789	0.0672	1.1754	chimerical
ENSCAFG00000013972	ENSCAFP00000020574.3	3	57341557	57397234	ENSCAFP00000020574.3_22_24607944_24608554	22	24607944	24608554	0.0741	0.0673	1.1017	pseudo
ENSCAFG00000008357	ENSCAFP00000012308.3	2	57968955	57993107	ENSCAFP00000040190.1_31_14356456_14357715	31	14356456	14357715	0.0721	0.0675	1.0683	pseudo
ENSCAFG00000010318	ENSCAFP00000015154.3	26	16400204	16402012	ENSCAFP00000015154.3_20_29831857_29832099	20	29831857	29832099	0.0167	0.0677	0.2474	intact
ENSCAFG00000015796	ENSCAFP00000023240.3	20	46356186	46376425	ENSCAFP00000003067.3_X_84801016_84801636	X	84801016	84801636	0.0753	0.0677	1.1111	pseudo
ENSCAFG00000004529	ENSCAFP00000006766.3	2	19670545	19679493	ENSCAFP00000006766.3_JH373239.1_626453_627694	JH373239.1	626453	627694	0.0633	0.0679	0.9332	pseudo
ENSCAFG00000006580	ENSCAFP00000009851.3	27	1016290	1019830	ENSCAFP00000039207.1_1_116933236_116933544	1	116933236	116933544	0.0291	0.0679	0.4284	pseudo
ENSCAFG00000012109	ENSCAFP00000017833.3	28	29396333	29403719	ENSCAFP00000017833.3_19_50085330_50086079	19	50085330	50086079	0.0355	0.068	0.5216	intact
ENSCAFG00000017071	ENSCAFP00000025137.3	X	55624559	55631359	ENSCAFP00000004771.3_8_43969899_43970872	8	43969899	43970872	0.076	0.0681	1.1146	pseudo
ENSCAFG00000032728	ENSCAFP00000038919.1	9	54897330	54907664	ENSCAFP00000026226.2_10_36685893_36686497	10	36685893	36686497	0.0291	0.0681	0.4282	pseudo
ENSCAFG00000014230	ENSCAFP00000020974.4	3	58403292	58418744	ENSCAFP00000020974.4_2_79209908_79210815	2	79209908	79210815	0.0349	0.0682	0.512	pseudo
ENSCAFG00000024955	ENSCAFP00000034331.2	18	51406706	51407693	ENSCAFP00000034331.2_20_38616388_38616825	20	38616388	38616825	0.02	0.0683	0.2927	pseudo
ENSCAFG00000032244	ENSCAFP00000041429.1	24	36570172	36601200	ENSCAFP00000038211.1_7_18220684_18221088	7	18220684	18221088	0.0481	0.0683	0.7051	pseudo
ENSCAFG00000007547	ENSCAFP00000011207.3	24	23633604	23653272	ENSCAFP00000011207.3_25_11673645_11673932	25	11673645	11673932	0.049	0.0684	0.7166	intact
ENSCAFG00000009523	ENSCAFP00000014004.3	18	45176828	45178223	ENSCAFP00000041306.1_22_48675520_48675864	22	48675520	48675864	0.0409	0.0685	0.5981	intact
ENSCAFG00000031898	ENSCAFP00000039612.1	4	39378007	39409968	ENSCAFP00000039612.1_33_12539715_12539942	33	12539715	12539942	0.1183	0.0686	1.724	pseudo
ENSCAFG00000000071	ENSCAFP00000000108.3	10	204679	205881	ENSCAFP00000000108.3_12_12777560_12778015	12	12777560	12778015	0.0497	0.0687	0.7235	intact
ENSCAFG00000004389	ENSCAFP00000006539.3	23	1496694	1562844	ENSCAFP00000006539.3_23_4459229_4460148	23	4459229	4460148	0.0504	0.0688	0.7326	pseudo
ENSCAFG00000008212	ENSCAFP00000012073.3	2	56341885	56345554	ENSCAFP00000038043.1_1_14136124_14136521	1	14136124	14136521	0.0804	0.0688	1.1693	pseudo
ENSCAFG00000004696	ENSCAFP00000007000.3	2	21715333	21749597	ENSCAFP00000038396.1_13_41584653_41585404	13	41584653	41585404	0.0333	0.0691	0.4821	pseudo
ENSCAFG00000013083	ENSCAFP00000034056.2	18	51270203	51270678	ENSCAFP00000034056.2_17_30708788_30709030	17	30708788	30709030	0.0352	0.0692	0.509	pseudo
ENSCAFG00000006177	ENSCAFP00000009272.3	15	33651585	33653109	ENSCAFP00000022538.2_13_2742132_2742452	13	2742132	2742452	0.0593	0.0694	0.855	pseudo
ENSCAFG00000015077	ENSCAFP00000022224.3	27	38468919	38472375	ENSCAFP00000039607.1_17_40179371_40179817	17	40179371	40179817	0.0225	0.0695	0.3233	pseudo
ENSCAFG00000001818	ENSCAFP00000002660.3	11	50156089	50167536	ENSCAFP00000002660.3_20_47081478_47082414	20	47081478	47082414	0.033	0.0696	0.4747	pseudo
ENSCAFG00000006067	ENSCAFP00000009121.3	17	29537946	29555961	ENSCAFP00000039802.1_X_105024719_105025635	X	105024719	105025635	0.0527	0.0696	0.7567	pseudo
ENSCAFG00000006478	ENSCAFP00000009702.3	16	33633704	33680616	ENSCAFP00000021267.3_30_18494142_18495493	30	18494142	18495493	0.0418	0.0697	0.5991	pseudo
ENSCAFG00000030446	ENSCAFP00000037224.1	16	8574961	8577455	ENSCAFP00000037224.1_X_107358454_107358654	X	107358454	107358654	0.0292	0.0697	0.4185	intact
ENSCAFG00000012222	ENSCAFP00000035643.2	11	12968894	12970496	ENSCAFP00000036158.1_30_5820806_5821701	30	5820806	5821701	0.0497	0.0701	0.71	pseudo
ENSCAFG00000008640	ENSCAFP00000012688.3	27	5461576	5463452	ENSCAFP00000015324.3_4_35679650_35680973	4	35679650	35680973	0.0192	0.0703	0.2736	pseudo
ENSCAFG00000011598	ENSCAFP00000017076.3	9	12547166	12554684	ENSCAFP00000036300.1_32_12469528_12471094	32	12469528	12471094	0.0529	0.0704	0.7514	pseudo
ENSCAFG00000019472	ENSCAFP00000028798.3	6	38966854	38968703	ENSCAFP00000028798.3_26_33225415_33225943	26	33225415	33225943	0.0104	0.0706	0.1466	pseudo
ENSCAFG00000008521	ENSCAFP00000012544.3	32	514697	538152	ENSCAFP00000012544.3_5_8821687_8823689	5	8821687	8823689	0.0648	0.0707	0.9174	pseudo
ENSCAFG00000010685	ENSCAFP00000015716.3	27	17436646	17454685	ENSCAFP00000015716.3_4_1761320_1762032	4	1761320	1762032	0.048	0.0707	0.6792	pseudo
ENSCAFG00000001293	ENSCAFP00000001849.3	11	26125059	26142345	ENSCAFP00000001849.3_X_86872705_86874381	X	86872705	86874381	0.0356	0.0708	0.5027	pseudo
ENSCAFG00000002577	ENSCAFP00000042682.1	11	57343357	57356622	ENSCAFP00000042682.1_6_21039015_21039847	6	21039015	21039847	0.0317	0.0708	0.4486	pseudo
ENSCAFG00000010149	ENSCAFP00000014914.3	6	546373	556561	ENSCAFP00000014914.3_7_77653918_77655227	7	77653918	77655227	0.0495	0.071	0.6969	pseudo
ENSCAFG00000019216	ENSCAFP00000028342.1	5	56779342	56817295	ENSCAFP00000021609.1_22_49570067_49571084	22	49570067	49571084	0.0427	0.071	0.6014	pseudo
ENSCAFG00000006597	ENSCAFP00000041181.1	25	9430486	9555529	ENSCAFP00000032500.2_6_67996551_67996934	6	67996551	67996934	0.0456	0.071	0.6429	pseudo
ENSCAFG00000031251	ENSCAFP00000022711.3	20	45440617	45443413	ENSCAFP00000022711.3_22_61335589_61335888	22	61335589	61335888	0.0181	0.0711	0.2549	pseudo
ENSCAFG00000010304	ENSCAFP00000015170.3	5	6073010	6185948	ENSCAFP00000015170.3_X_67060374_67061831	X	67060374	67061831	0.0444	0.0712	0.6236	pseudo
ENSCAFG00000014707	ENSCAFP00000021683.3	2	77153276	77169947	ENSCAFP00000003824.3_36_12136254_12136493	36	12136254	12136493	0.0681	0.0712	0.9568	pseudo
ENSCAFG00000001293	ENSCAFP00000001849.3	11	26125059	26142345	ENSCAFP00000001849.3_6_70706252_70707333	6	70706252	70707333	0.0525	0.0713	0.7366	pseudo
ENSCAFG00000009230	ENSCAFP00000013578.3	33	6745097	6818171	ENSCAFP00000013578.3_9_15550325_15550882	9	15550325	15550882	0.0232	0.0713	0.326	pseudo
ENSCAFG00000014749	ENSCAFP00000030525.2	4	23934301	23953527	ENSCAFP00000030525.2_23_35214826_35215863	23	35214826	35215863	0.0554	0.0713	0.7779	pseudo
ENSCAFG00000016493	ENSCAFP00000024264.3	9	23171602	23175949	ENSCAFP00000024264.3_X_53941876_53942454	X	53941876	53942454	0.0504	0.0714	0.7059	pseudo
ENSCAFG00000000604	ENSCAFP00000033466.2	12	1150947	1208603	ENSCAFP00000033466.2_8_59317456_59317992	8	59317456	59317992	0.0613	0.0715	0.8578	pseudo
ENSCAFG00000018545	ENSCAFP00000032244.2	X	92559710	92570244	ENSCAFP00000032244.2_22_7651580_7652115	22	7651580	7652115	0.0691	0.0719	0.9601	pseudo
ENSCAFG00000009541	ENSCAFP00000014026.3	31	29370930	29380452	ENSCAFP00000014026.3_X_95639121_95639771	X	95639121	95639771	0.0524	0.072	0.7269	pseudo
ENSCAFG00000001384	ENSCAFP00000001974.3	10	26125652	26128285	ENSCAFP00000001974.3_19_37372956_37373150	19	37372956	37373150	0.09	0.0721	1.2473	pseudo
ENSCAFG00000012676	ENSCAFP00000018663.3	24	46361611	46362262	ENSCAFP00000011149.3_4_24167069_24167313	4	24167069	24167313	0.0048	0.0722	0.0658	pseudo
ENSCAFG00000013515	ENSCAFP00000019927.3	6	7389390	7405129	ENSCAFP00000019927.3_21_16329537_16330505	21	16329537	16330505	0.0509	0.0722	0.7055	pseudo
ENSCAFG00000008640	ENSCAFP00000012688.3	27	5461576	5463452	ENSCAFP00000007853.3_8_2630265_2631287	8	2630265	2631287	0.0512	0.0724	0.7074	pseudo
ENSCAFG00000000071	ENSCAFP00000000108.3	10	204679	205881	ENSCAFP00000039760.1_20_53668004_53668446	20	53668004	53668446	0.0519	0.0725	0.7162	pseudo
ENSCAFG00000005459	ENSCAFP00000008162.3	20	8531109	8576787	ENSCAFP00000008162.3_12_25137450_25139003	12	25137450	25139003	0.037	0.0727	0.5089	pseudo
ENSCAFG00000008640	ENSCAFP00000012688.3	27	5461576	5463452	ENSCAFP00000015324.3_3_47789502_47790841	3	47789502	47790841	0.0306	0.0728	0.4199	pseudo
ENSCAFG00000032728	ENSCAFP00000038919.1	9	54897330	54907664	ENSCAFP00000026226.2_7_53141756_53142409	7	53141756	53142409	0.0661	0.073	0.9056	pseudo
ENSCAFG00000001615	ENSCAFP00000002355.3	11	39161422	39165148	ENSCAFP00000021533.3_3_90467127_90467576	3	90467127	90467576	0.0766	0.0733	1.0444	pseudo
ENSCAFG00000018078	ENSCAFP00000026723.4	6	25740913	25757998	ENSCAFP00000026723.4_16_13795336_13796229	16	13795336	13796229	0.0685	0.0733	0.9356	pseudo
ENSCAFG00000009638	ENSCAFP00000041178.1	32	11469322	11521172	ENSCAFP00000014177.3_X_109251432_109252569	X	109251432	109252569	0.0261	0.0733	0.3562	pseudo
ENSCAFG00000012676	ENSCAFP00000018663.3	24	46361611	46362262	ENSCAFP00000011149.3_24_23441676_23441924	24	23441676	23441924	0.0238	0.0734	0.324	intact
ENSCAFG00000004134	ENSCAFP00000006128.3	21	6038813	6048364	ENSCAFP00000006128.3_13_1071594_1072280	13	1071594	1072280	0.0638	0.0735	0.8684	pseudo
ENSCAFG00000019472	ENSCAFP00000028798.3	6	38966854	38968703	ENSCAFP00000039005.1_14_21397107_21397829	14	21397107	21397829	0.0275	0.0736	0.374	pseudo
ENSCAFG00000032244	ENSCAFP00000041429.1	24	36570172	36601200	ENSCAFP00000038211.1_3_35092131_35092572	3	35092131	35092572	0.0309	0.0737	0.419	pseudo
ENSCAFG00000003389	ENSCAFP00000005033.3	15	5951927	6022513	ENSCAFP00000005033.3_13_38242027_38244281	13	38242027	38244281	0.0497	0.0738	0.6737	pseudo
ENSCAFG00000004261	ENSCAFP00000006351.3	22	181256	225266	ENSCAFP00000006351.3_4_35396992_35401244	4	35396992	35401244	0.0294	0.074	0.3972	pseudo
ENSCAFG00000019044	ENSCAFP00000028105.3	7	79264740	79268083	ENSCAFP00000040436.1_16_9997401_9997733	16	9997401	9997733	0.0245	0.0742	0.3304	pseudo
ENSCAFG00000005101	ENSCAFP00000035922.1	23	9070953	9077058	ENSCAFP00000007594.3_28_10936370_10937221	28	10936370	10937221	0.0602	0.0742	0.8111	pseudo
ENSCAFG00000001756	ENSCAFP00000002554.3	12	11540789	11542440	ENSCAFP00000002554.3_4_11427297_11427830	4	11427297	11427830	0.0342	0.0744	0.4597	pseudo
ENSCAFG00000002208	ENSCAFP00000031883.2	1	97356310	97390485	ENSCAFP00000039886.1_X_72180220_72180966	X	72180220	72180966	0.0542	0.0744	0.7291	pseudo
ENSCAFG00000025112	ENSCAFP00000034691.2	14	11995994	12008054	ENSCAFP00000034691.2_8_49521107_49521454	8	49521107	49521454	0.0455	0.0744	0.6108	pseudo
ENSCAFG00000008212	ENSCAFP00000012073.3	2	56341885	56345554	ENSCAFP00000012073.3_3_26144207_26144563	3	26144207	26144563	0.0544	0.0745	0.7302	intact
ENSCAFG00000023207	ENSCAFP00000040510.1	1	48977755	49008593	ENSCAFP00000039756.1_17_53695263_53695709	17	53695263	53695709	0.0425	0.0749	0.5667	intact
ENSCAFG00000017151	ENSCAFP00000025264.3	X	56290582	56296314	ENSCAFP00000025264.3_1_83848104_83848817	1	83848104	83848817	0.0677	0.075	0.9035	pseudo
ENSCAFG00000032070	ENSCAFP00000037751.1	25	17008110	17014405	ENSCAFP00000037751.1_16_33442807_33443265	16	33442807	33443265	0.0605	0.075	0.807	pseudo
ENSCAFG00000030257	ENSCAFP00000040101.1	15	33701965	33713568	ENSCAFP00000040101.1_14_16419163_16419384	14	16419163	16419384	0.031	0.075	0.4138	intact
ENSCAFG00000029671	ENSCAFP00000042627.1	16	8087977	8092182	ENSCAFP00000042627.1_16_29641089_29641401	16	29641089	29641401	0.0427	0.075	0.5693	pseudo
ENSCAFG00000014672	ENSCAFP00000021669.3	18	52854687	52865049	ENSCAFP00000021669.3_25_3735217_3736852	25	3735217	3736852	0.0638	0.0754	0.8459	pseudo
ENSCAFG00000017218	ENSCAFP00000025365.3	X	58543563	58577172	ENSCAFP00000025365.3_30_19179152_19179679	30	19179152	19179679	0.0448	0.0755	0.5931	pseudo
ENSCAFG00000015081	ENSCAFP00000022228.3	6	10192601	10198294	ENSCAFP00000022228.3_35_16492093_16493191	35	16492093	16493191	0.0204	0.0756	0.27	pseudo
ENSCAFG00000009498	ENSCAFP00000013968.3	24	32084548	32111247	ENSCAFP00000013968.3_16_59368794_59369490	16	59368794	59369490	0.0512	0.0757	0.6762	pseudo
ENSCAFG00000020024	ENSCAFP00000029670.3	5	71169670	71176593	ENSCAFP00000011207.3_13_43171265_43171474	13	43171265	43171474	0.0285	0.0759	0.3764	pseudo
ENSCAFG00000004260	ENSCAFP00000006327.3	15	14083139	14092578	ENSCAFP00000006327.3_9_46369879_46370148	9	46369879	46370148	0.0432	0.0761	0.5683	pseudo
ENSCAFG00000001818	ENSCAFP00000002660.3	11	50156089	50167536	ENSCAFP00000020955.3_2_14751899_14753088	2	14751899	14753088	0.0311	0.0762	0.4079	pseudo
ENSCAFG00000012395	ENSCAFP00000018261.3	5	14834173	14836232	ENSCAFP00000018261.3_35_8990626_8990823	35	8990626	8990823	0.0211	0.0762	0.2772	pseudo
ENSCAFG00000017413	ENSCAFP00000042774.1	5	33834271	34086590	ENSCAFP00000042774.1_8_42467582_42467923	8	42467582	42467923	0.0473	0.0762	0.6206	pseudo
ENSCAFG00000012528	ENSCAFP00000018454.3	24	46182471	46185915	ENSCAFP00000018454.3_16_25700119_25700436	16	25700119	25700436	0.0297	0.0764	0.3889	intact
ENSCAFG00000009538	ENSCAFP00000014023.3	30	8396471	8434145	ENSCAFP00000014023.3_4_20175204_20176515	4	20175204	20176515	0.0531	0.0765	0.6939	pseudo
ENSCAFG00000008870	ENSCAFP00000013026.3	23	50139106	50150364	ENSCAFP00000013026.3_29_40301698_40302065	29	40301698	40302065	0.0382	0.0766	0.4995	pseudo
ENSCAFG00000016966	ENSCAFP00000024979.3	30	27636535	27664073	ENSCAFP00000023240.3_X_59085532_59086378	X	59085532	59086378	0.056	0.0766	0.7307	pseudo
ENSCAFG00000000141	ENSCAFP00000042188.1	10	938682	941374	ENSCAFP00000000207.3_3_77966684_77967260	3	77966684	77967260	0.0769	0.0766	1.0047	pseudo
ENSCAFG00000032244	ENSCAFP00000041429.1	24	36570172	36601200	ENSCAFP00000039450.1_22_53240483_53240934	22	53240483	53240934	0.0428	0.077	0.5558	pseudo
ENSCAFG00000007990	ENSCAFP00000011832.3	15	49066731	49070758	ENSCAFP00000011832.3_31_3899109_3899895	31	3899109	3899895	0.0316	0.0771	0.41	pseudo
ENSCAFG00000032630	ENSCAFP00000036708.1	20	51174538	51175968	ENSCAFP00000036708.1_32_35981976_35982191	32	35981976	35982191	0.0657	0.0771	0.8529	intact
ENSCAFG00000013284	ENSCAFP00000019593.2	X	17773467	17802863	ENSCAFP00000019593.2_9_10550783_10551822	9	10550783	10551822	0.0497	0.0773	0.6427	pseudo
ENSCAFG00000016151	ENSCAFP00000023805.3	27	45223180	45249185	ENSCAFP00000003823.2_20_16944387_16944912	20	16944387	16944912	0.0409	0.0773	0.5289	pseudo
ENSCAFG00000014650	ENSCAFP00000021602.3	27	38173190	38174776	ENSCAFP00000021602.3_14_33571667_33572333	14	33571667	33572333	0.0906	0.0774	1.1697	pseudo
ENSCAFG00000002897	ENSCAFP00000004286.3	14	39511326	39519597	ENSCAFP00000031684.2_1_84077898_84078219	1	84077898	84078219	0.0271	0.0777	0.3484	pseudo
ENSCAFG00000032728	ENSCAFP00000038919.1	9	54897330	54907664	ENSCAFP00000026226.2_38_15349993_15350685	38	15349993	15350685	0.0529	0.0778	0.6801	pseudo
ENSCAFG00000008873	ENSCAFP00000013045.3	26	9970456	9975820	ENSCAFP00000013045.3_17_39211923_39212648	17	39211923	39212648	0.0585	0.0779	0.7502	pseudo
ENSCAFG00000009390	ENSCAFP00000013825.3	25	34734470	34838962	ENSCAFP00000013825.3_32_10375602_10376542	32	10375602	10376542	0.0915	0.0779	1.1742	pseudo
ENSCAFG00000014569	ENSCAFP00000021475.3	34	32515919	32535863	ENSCAFP00000021475.3_9_45573703_45574078	9	45573703	45574078	0.1247	0.078	1.5978	pseudo
ENSCAFG00000004451	ENSCAFP00000006635.3	22	3396276	3410318	ENSCAFP00000006635.3_6_41143302_41144006	6	41143302	41144006	0.0334	0.0782	0.4273	pseudo
ENSCAFG00000007661	ENSCAFP00000011361.2	23	37161754	37196427	ENSCAFP00000011361.2_X_79309708_79311150	X	79309708	79311150	0.0293	0.0782	0.3748	pseudo
ENSCAFG00000015607	ENSCAFP00000022945.1	7	31513515	31528843	ENSCAFP00000022945.1_19_22273544_22274425	19	22273544	22274425	0.0648	0.0782	0.8282	pseudo
ENSCAFG00000000244	ENSCAFP00000000345.4	1	28829223	28843784	ENSCAFP00000000345.4_25_12084698_12085620	25	12084698	12085620	0.0632	0.0783	0.8079	pseudo
ENSCAFG00000010335	ENSCAFP00000015193.2	33	14485605	14493209	ENSCAFP00000035193.1_10_64023192_64024107	10	64023192	64024107	0.0547	0.0783	0.6991	pseudo
ENSCAFG00000006580	ENSCAFP00000009851.3	27	1016290	1019830	ENSCAFP00000025686.3_19_20436937_20437446	19	20436937	20437446	0.0337	0.0784	0.4304	pseudo
ENSCAFG00000005324	ENSCAFP00000031654.2	20	8454536	8464934	ENSCAFP00000031654.2_9_53816010_53817305	9	53816010	53817305	0.047	0.0785	0.5986	pseudo
ENSCAFG00000003000	ENSCAFP00000004469.3	11	66189887	66209218	ENSCAFP00000004469.3_7_37272712_37273700	7	37272712	37273700	0.0575	0.0789	0.7291	pseudo
ENSCAFG00000015077	ENSCAFP00000022224.3	27	38468919	38472375	ENSCAFP00000036263.1_X_67923992_67924363	X	67923992	67924363	0.0238	0.0789	0.3023	pseudo
ENSCAFG00000008021	ENSCAFP00000011852.3	29	21881048	21884401	ENSCAFP00000034053.2_13_9464458_9465132	13	9464458	9465132	0.0394	0.0791	0.498	pseudo
ENSCAFG00000009211	ENSCAFP00000034449.2	21	40834559	40841198	ENSCAFP00000013575.3_14_50483914_50484482	14	50483914	50484482	0.0435	0.0792	0.5491	pseudo
ENSCAFG00000030019	ENSCAFP00000036705.1	26	16351375	16352773	ENSCAFP00000036705.1_36_4235851_4236078	36	4235851	4236078	0.0487	0.0793	0.6149	intact
ENSCAFG00000007555	ENSCAFP00000011218.3	1	119379238	119384861	ENSCAFP00000011218.3_4_49179239_49179474	4	49179239	49179474	0.061	0.0794	0.7686	pseudo
ENSCAFG00000030168	ENSCAFP00000038309.1	25	47783327	47795863	ENSCAFP00000041821.1_31_4641692_4642320	31	4641692	4642320	0.0442	0.0794	0.557	pseudo
ENSCAFG00000023287	ENSCAFP00000031019.2	3	72877250	72920073	ENSCAFP00000031019.2_X_44387747_44388044	X	44387747	44388044	0.0254	0.0795	0.3202	pseudo
ENSCAFG00000007303	ENSCAFP00000010874.3	1	117922651	117948402	ENSCAFP00000010874.3_X_78990144_78991814	X	78990144	78991814	0.0379	0.0797	0.4759	pseudo
ENSCAFG00000031449	ENSCAFP00000037556.1	6	39442793	39451397	ENSCAFP00000041589.1_9_57463452_57463838	9	57463452	57463838	0.0245	0.0797	0.3072	intact
ENSCAFG00000004696	ENSCAFP00000007000.3	2	21715333	21749597	ENSCAFP00000038396.1_25_41803825_41804854	25	41803825	41804854	0.0518	0.0798	0.6489	pseudo
ENSCAFG00000013409	ENSCAFP00000019758.3	8	14023354	14037973	ENSCAFP00000042397.1_35_24448919_24449431	35	24448919	24449431	0.0268	0.0799	0.3349	pseudo
ENSCAFG00000032005	ENSCAFP00000042370.1	X	42409468	42417781	ENSCAFP00000042370.1_20_32933080_32933424	20	32933080	32933424	0.0973	0.0799	1.217	pseudo
ENSCAFG00000003186	ENSCAFP00000004752.4	15	3762571	3771551	ENSCAFP00000004585.4_23_19071621_19072028	23	19071621	19072028	0.0834	0.08	1.0417	pseudo
ENSCAFG00000011810	ENSCAFP00000017367.3	17	59535351	59542780	ENSCAFP00000017367.3_1_107983758_107984018	1	107983758	107984018	0.0431	0.08	0.538	pseudo
ENSCAFG00000017031	ENSCAFP00000025072.3	9	26336793	26342429	ENSCAFP00000025072.3_31_27227966_27228250	31	27227966	27228250	0.0151	0.0801	0.1883	pseudo
ENSCAFG00000011666	ENSCAFP00000017166.3	5	11293060	11296611	ENSCAFP00000029957.3_9_37614847_37616060	9	37614847	37616060	0.0413	0.0802	0.5154	pseudo
ENSCAFG00000013497	ENSCAFP00000019879.3	36	20974648	20979872	ENSCAFP00000034562.2_3_7615700_7616167	3	7615700	7616167	0.0524	0.0802	0.6536	pseudo
ENSCAFG00000019472	ENSCAFP00000028798.3	6	38966854	38968703	ENSCAFP00000028798.3_32_1403553_1404249	32	1403553	1404249	0.0538	0.0802	0.6711	pseudo
ENSCAFG00000008873	ENSCAFP00000013045.3	26	9970456	9975820	ENSCAFP00000042600.1_35_20764361_20765217	35	20764361	20765217	0.0706	0.0806	0.8753	pseudo
ENSCAFG00000029975	ENSCAFP00000038190.1	32	21817819	21833979	ENSCAFP00000038190.1_16_27240307_27240543	16	27240307	27240543	0.1013	0.0807	1.2552	intact
ENSCAFG00000017309	ENSCAFP00000035269.2	30	30766981	30770327	ENSCAFP00000025501.3_1_47685768_47686768	1	47685768	47686768	0.0635	0.081	0.7833	pseudo
ENSCAFG00000012222	ENSCAFP00000035643.2	11	12968894	12970496	ENSCAFP00000039486.1_3_66867943_66869223	3	66867943	66869223	0.0582	0.081	0.7185	pseudo
ENSCAFG00000007840	ENSCAFP00000011601.2	25	23865242	23928577	ENSCAFP00000009881.3_28_1157845_1159695	28	1157845	1159695	0.0201	0.0812	0.247	intact
ENSCAFG00000003004	ENSCAFP00000034569.2	15	2860285	2886171	ENSCAFP00000034569.2_9_38095295_38096188	9	38095295	38096188	0.0458	0.0812	0.5631	pseudo
ENSCAFG00000001818	ENSCAFP00000002660.3	11	50156089	50167536	ENSCAFP00000002660.3_29_31055007_31056085	29	31055007	31056085	0.0565	0.0813	0.6947	pseudo
ENSCAFG00000015158	ENSCAFP00000030501.2	6	10506465	10507214	ENSCAFP00000039740.1_24_3330415_3330978	24	3330415	3330978	0.0604	0.0813	0.7431	intact
ENSCAFG00000031898	ENSCAFP00000039612.1	4	39378007	39409968	ENSCAFP00000039612.1_15_11386035_11386190	15	11386035	11386190	0.0375	0.0813	0.4606	pseudo
ENSCAFG00000011666	ENSCAFP00000017166.3	5	11293060	11296611	ENSCAFP00000002766.2_19_9905115_9906905	19	9905115	9906905	0.0401	0.0815	0.4918	pseudo
ENSCAFG00000001231	ENSCAFP00000001764.3	12	3996586	4007706	ENSCAFP00000035629.2_12_6381634_6381921	12	6381634	6381921	0.0178	0.0816	0.2184	pseudo
ENSCAFG00000007990	ENSCAFP00000011832.3	15	49066731	49070758	ENSCAFP00000011832.3_7_28181963_28182693	7	28181963	28182693	0.0209	0.0816	0.2557	pseudo
ENSCAFG00000032728	ENSCAFP00000038919.1	9	54897330	54907664	ENSCAFP00000026226.2_8_48133970_48134683	8	48133970	48134683	0.0369	0.0816	0.4519	pseudo
ENSCAFG00000002656	ENSCAFP00000003867.3	12	35576576	35581236	ENSCAFP00000036989.1_8_23492738_23493403	8	23492738	23493403	0.0492	0.0818	0.601	pseudo
ENSCAFG00000005637	ENSCAFP00000008410.3	19	51154555	51177962	ENSCAFP00000008410.3_14_27690259_27691152	14	27690259	27691152	0.0366	0.0818	0.4466	pseudo
ENSCAFG00000023628	ENSCAFP00000025500.3	9	26992842	26998691	ENSCAFP00000037593.1_27_44878408_44878806	27	44878408	44878806	0.0374	0.0818	0.4575	intact
ENSCAFG00000013102	ENSCAFP00000032533.2	7	15732455	15740241	ENSCAFP00000043069.1_5_8748112_8749240	5	8748112	8749240	0.0613	0.0818	0.7495	pseudo
ENSCAFG00000007340	ENSCAFP00000010899.3	20	32185536	32191199	ENSCAFP00000010899.3_27_6536335_6537401	27	6536335	6537401	0.0541	0.0819	0.6609	pseudo
ENSCAFG00000011044	ENSCAFP00000016267.3	34	11910120	11929648	ENSCAFP00000016267.3_4_42448560_42449126	4	42448560	42449126	0.0253	0.0819	0.3081	pseudo
ENSCAFG00000003186	ENSCAFP00000004752.4	15	3762571	3771551	ENSCAFP00000004752.4_8_46642875_46643253	8	46642875	46643253	0.0769	0.082	0.9384	pseudo
ENSCAFG00000005504	ENSCAFP00000008231.3	15	18240402	18269719	ENSCAFP00000038452.1_24_8997797_8998492	24	8997797	8998492	0.0613	0.0821	0.7462	pseudo
ENSCAFG00000007479	ENSCAFP00000011108.3	17	38599885	38657903	ENSCAFP00000011108.3_29_39166988_39167592	29	39166988	39167592	0.0604	0.0821	0.7364	pseudo
ENSCAFG00000001336	ENSCAFP00000001921.3	1	73468741	73481483	ENSCAFP00000001921.3_22_52591338_52591718	22	52591338	52591718	0.0871	0.0822	1.0589	intact
ENSCAFG00000002897	ENSCAFP00000004286.3	14	39511326	39519597	ENSCAFP00000004286.3_2_42231562_42231990	2	42231562	42231990	0.0291	0.0822	0.354	pseudo
ENSCAFG00000004159	ENSCAFP00000006185.3	17	19492193	19562902	ENSCAFP00000006185.3_2_18391760_18393108	2	18391760	18393108	0.0534	0.0823	0.6482	pseudo
ENSCAFG00000000071	ENSCAFP00000000108.3	10	204679	205881	ENSCAFP00000041973.1_13_44734676_44735132	13	44734676	44735132	0.0349	0.0825	0.4236	pseudo
ENSCAFG00000002425	ENSCAFP00000003535.3	10	45317139	45352229	ENSCAFP00000003538.3_32_36103123_36104374	32	36103123	36104374	0.0501	0.0825	0.607	pseudo
ENSCAFG00000004159	ENSCAFP00000006185.3	17	19492193	19562902	ENSCAFP00000006185.3_JH373438.1_16737_18799	JH373438.1	16737	18799	0.0532	0.0825	0.6455	pseudo
ENSCAFG00000006597	ENSCAFP00000009862.3	25	9551935	9558144	ENSCAFP00000037265.1_12_47053264_47053780	12	47053264	47053780	0.0582	0.0826	0.705	pseudo
ENSCAFG00000018879	ENSCAFP00000027846.3	4	74934029	74951602	ENSCAFP00000027846.3_28_15463409_15463708	28	15463409	15463708	0.0381	0.0827	0.4604	pseudo
ENSCAFG00000007990	ENSCAFP00000011832.3	15	49066731	49070758	ENSCAFP00000011832.3_23_27557226_27558014	23	27557226	27558014	0.0386	0.0829	0.4651	intact
ENSCAFG00000019700	ENSCAFP00000029155.3	6	40389096	40394808	ENSCAFP00000029155.3_7_68516638_68517434	7	68516638	68517434	0.0428	0.083	0.5155	pseudo
ENSCAFG00000005118	ENSCAFP00000007635.3	20	8041436	8074738	ENSCAFP00000007635.3_1_98103137_98104090	1	98103137	98104090	0.0276	0.0832	0.3321	pseudo
ENSCAFG00000012567	ENSCAFP00000018510.3	2	73737762	73738993	ENSCAFP00000018510.3_34_502400_502657	34	502400	502657	0.0119	0.0832	0.1428	pseudo
ENSCAFG00000017414	ENSCAFP00000025667.3	30	31370799	31423435	ENSCAFP00000025667.3_7_75596063_75597009	7	75596063	75597009	0.0798	0.0832	0.9582	pseudo
ENSCAFG00000030257	ENSCAFP00000040101.1	15	33701965	33713568	ENSCAFP00000040101.1_8_26794771_26794966	8	26794771	26794966	0.0909	0.0833	1.0918	pseudo
ENSCAFG00000004159	ENSCAFP00000006185.3	17	19492193	19562902	ENSCAFP00000006185.3_2_6460049_6462108	2	6460049	6462108	0.0509	0.0834	0.611	pseudo
ENSCAFG00000000336	ENSCAFP00000000471.3	11	2051371	2060154	ENSCAFP00000026104.3_13_10880374_10881649	13	10880374	10881649	0.0614	0.0835	0.7348	pseudo
ENSCAFG00000032025	ENSCAFP00000039857.1	24	3308981	3327880	ENSCAFP00000039857.1_11_5078923_5079458	11	5078923	5079458	0.0382	0.0835	0.4569	pseudo
ENSCAFG00000004159	ENSCAFP00000006185.3	17	19492193	19562902	ENSCAFP00000006185.3_2_5677175_5679237	2	5677175	5679237	0.0493	0.0836	0.5901	pseudo
ENSCAFG00000008786	ENSCAFP00000012912.2	24	26118991	26120649	ENSCAFP00000012912.2_2_32278091_32278305	2	32278091	32278305	0.1201	0.0836	1.4372	pseudo
ENSCAFG00000014765	ENSCAFP00000021769.3	9	20223096	20224178	ENSCAFP00000014873.1_20_38048592_38048909	20	38048592	38048909	0.0452	0.0837	0.5399	intact
ENSCAFG00000001069	ENSCAFP00000001502.3	1	66012858	66057807	ENSCAFP00000001502.3_22_19417483_19417988	22	19417483	19417988	0.05	0.0839	0.5951	pseudo
ENSCAFG00000029004	ENSCAFP00000036226.1	16	6408687	6416832	ENSCAFP00000036226.1_19_24467577_24468250	19	24467577	24468250	0.0374	0.0839	0.4463	pseudo
ENSCAFG00000001139	ENSCAFP00000001603.3	10	24379997	24411766	ENSCAFP00000042756.1_1_16310569_16311666	1	16310569	16311666	0.0423	0.0841	0.503	pseudo
ENSCAFG00000008212	ENSCAFP00000012073.3	2	56341885	56345554	ENSCAFP00000012073.3_7_9945331_9945570	7	9945331	9945570	0.0548	0.0841	0.6515	intact
ENSCAFG00000019504	ENSCAFP00000028840.3	5	58359045	58361074	ENSCAFP00000028840.3_7_20047033_20047639	7	20047033	20047639	0.0664	0.0843	0.7875	pseudo
ENSCAFG00000001149	ENSCAFP00000001630.3	1	69937870	69943012	ENSCAFP00000001877.2_17_44204184_44205184	17	44204184	44205184	0.0353	0.0844	0.4184	pseudo
ENSCAFG00000015077	ENSCAFP00000022224.3	27	38468919	38472375	ENSCAFP00000034208.1_4_8755990_8756823	4	8755990	8756823	0.0246	0.0844	0.2912	pseudo
ENSCAFG00000001615	ENSCAFP00000002355.3	11	39161422	39165148	ENSCAFP00000037014.1_8_16807988_16808686	8	16807988	16808686	0.0822	0.0847	0.9711	pseudo
ENSCAFG00000000071	ENSCAFP00000000108.3	10	204679	205881	ENSCAFP00000000108.3_3_3538803_3539235	3	3538803	3539235	0.0535	0.0848	0.6313	pseudo
ENSCAFG00000006936	ENSCAFP00000010314.3	21	32099792	32102754	ENSCAFP00000038065.1_25_31988179_31988436	25	31988179	31988436	0.045	0.0848	0.5306	pseudo
ENSCAFG00000008640	ENSCAFP00000012688.3	27	5461576	5463452	ENSCAFP00000007853.3_11_2726654_2727820	11	2726654	2727820	0.0516	0.0848	0.6085	pseudo
ENSCAFG00000010910	ENSCAFP00000016057.3	5	9001668	9044370	ENSCAFP00000016057.3_25_6366227_6367102	25	6366227	6367102	0.0864	0.0849	1.0173	pseudo
ENSCAFG00000006693	ENSCAFP00000028191.3	24	18673625	18683317	ENSCAFP00000028191.3_5_78079262_78079696	5	78079262	78079696	0.0716	0.0849	0.8432	pseudo
ENSCAFG00000015077	ENSCAFP00000022224.3	27	38468919	38472375	ENSCAFP00000036503.1_X_79885104_79885667	X	79885104	79885667	0.0246	0.085	0.2899	pseudo
ENSCAFG00000000320	ENSCAFP00000000444.2	30	10535558	10537175	ENSCAFP00000000444.2_X_42278598_42278951	X	42278598	42278951	0.0733	0.0851	0.8616	pseudo
ENSCAFG00000009319	ENSCAFP00000013725.3	24	31296117	31334604	ENSCAFP00000013725.3_21_29397233_29398163	21	29397233	29398163	0.0686	0.0852	0.8044	pseudo
ENSCAFG00000015834	ENSCAFP00000023285.3	18	54062567	54075093	ENSCAFP00000023285.3_20_29640866_29642158	20	29640866	29642158	0.0444	0.0852	0.5205	pseudo
ENSCAFG00000004159	ENSCAFP00000006185.3	17	19492193	19562902	ENSCAFP00000006185.3_25_19966586_19968606	25	19966586	19968606	0.0472	0.0853	0.5525	pseudo
ENSCAFG00000001038	ENSCAFP00000001468.3	10	23629337	23630564	ENSCAFP00000001468.3_24_32925032_32925343	24	32925032	32925343	0.0673	0.0857	0.7853	pseudo
ENSCAFG00000004159	ENSCAFP00000006185.3	17	19492193	19562902	ENSCAFP00000006185.3_JH373599.1_14088_16150	JH373599.1	14088	16150	0.05	0.086	0.5812	pseudo
ENSCAFG00000011453	ENSCAFP00000035868.1	9	13136841	13173991	ENSCAFP00000016836.3_7_75421806_75423044	7	75421806	75423044	0.049	0.0861	0.569	pseudo
ENSCAFG00000032601	ENSCAFP00000038978.1	26	24327841	24350434	ENSCAFP00000027153.3_11_19157993_19159005	11	19157993	19159005	0.0579	0.0861	0.6722	pseudo
ENSCAFG00000007270	ENSCAFP00000010793.3	15	40871958	40916426	ENSCAFP00000010793.3_13_39209695_39210105	13	39209695	39210105	0.032	0.0863	0.3709	intact
ENSCAFG00000004159	ENSCAFP00000006185.3	17	19492193	19562902	ENSCAFP00000006185.3_2_4621104_4623166	2	4621104	4623166	0.0507	0.0864	0.5865	pseudo
ENSCAFG00000019044	ENSCAFP00000028105.3	7	79264740	79268083	ENSCAFP00000028105.3_10_10955083_10955445	10	10955083	10955445	0.046	0.0864	0.5326	pseudo
ENSCAFG00000009800	ENSCAFP00000014398.3	32	11757323	11800615	ENSCAFP00000014398.3_17_63352741_63354352	17	63352741	63354352	0.0365	0.0866	0.4211	pseudo
ENSCAFG00000018797	ENSCAFP00000027733.3	4	73375452	73386632	ENSCAFP00000027733.3_7_66953031_66953801	7	66953031	66953801	0.07	0.0866	0.808	pseudo
ENSCAFG00000019044	ENSCAFP00000028105.3	7	79264740	79268083	ENSCAFP00000021745.2_15_19213340_19213717	15	19213340	19213717	0.0422	0.0867	0.4863	pseudo
ENSCAFG00000017605	ENSCAFP00000031064.2	4	54856186	54875160	ENSCAFP00000031064.2_32_118743_119261	32	118743	119261	0.0696	0.0867	0.8031	pseudo
ENSCAFG00000019129	ENSCAFP00000028226.3	9	45048687	45056049	ENSCAFP00000028226.3_4_13351931_13352495	4	13351931	13352495	0.0602	0.0868	0.6936	pseudo
ENSCAFG00000029155	ENSCAFP00000040725.1	12	36881174	36886119	ENSCAFP00000009836.3_4_48921082_48921279	4	48921082	48921279	0.093	0.0868	1.0719	pseudo
ENSCAFG00000009633	ENSCAFP00000014164.2	31	31416109	31423731	ENSCAFP00000021331.3_6_7070149_7070619	6	7070149	7070619	0.0331	0.0869	0.3807	pseudo
ENSCAFG00000023471	ENSCAFP00000031429.2	10	56132924	56135327	ENSCAFP00000031429.2_14_49611518_49611844	14	49611518	49611844	0.0582	0.0869	0.6703	intact
ENSCAFG00000009702	ENSCAFP00000014257.3	31	32217652	32230435	ENSCAFP00000014257.3_6_54206901_54207299	6	54206901	54207299	0.0689	0.087	0.7921	intact
ENSCAFG00000000141	ENSCAFP00000000207.3	10	938682	949032	ENSCAFP00000000207.3_35_668551_669182	35	668551	669182	0.068	0.0872	0.7797	pseudo
ENSCAFG00000020375	ENSCAFP00000037675.1	5	82170189	82175548	ENSCAFP00000012654.3_13_57334378_57334825	13	57334378	57334825	0.0512	0.0872	0.5872	pseudo
ENSCAFG00000020375	ENSCAFP00000037675.1	5	82170189	82175548	ENSCAFP00000030221.3_13_57333768_57334614	13	57333768	57334614	0.0512	0.0872	0.5872	pseudo
ENSCAFG00000017648	ENSCAFP00000026032.3	7	45118242	45127224	ENSCAFP00000026032.3_32_36072733_36074309	32	36072733	36074309	0.0708	0.0873	0.8117	pseudo
ENSCAFG00000006936	ENSCAFP00000010314.3	21	32099792	32102754	ENSCAFP00000010314.3_8_33508618_33508872	8	33508618	33508872	0.0557	0.0875	0.6365	pseudo
ENSCAFG00000012097	ENSCAFP00000017809.3	8	4202876	4203795	ENSCAFP00000017809.3_6_23694300_23694480	6	23694300	23694480	0.0589	0.0876	0.6732	pseudo
ENSCAFG00000001981	ENSCAFP00000002914.3	12	12660008	12664676	ENSCAFP00000026650.3_13_9192577_9193853	13	9192577	9193853	0.0391	0.0877	0.4456	pseudo
ENSCAFG00000008640	ENSCAFP00000012688.3	27	5461576	5463452	ENSCAFP00000015324.3_9_27693447_27694584	9	27693447	27694584	0.0508	0.0877	0.5786	pseudo
ENSCAFG00000002122	ENSCAFP00000003111.3	10	38306072	38369863	ENSCAFP00000003111.3_12_34783793_34784967	12	34783793	34784967	0.0538	0.0878	0.6131	pseudo
ENSCAFG00000016811	ENSCAFP00000039336.1	7	41559113	41565355	ENSCAFP00000039336.1_34_17029597_17029884	34	17029597	17029884	0.0405	0.088	0.4604	pseudo
ENSCAFG00000032728	ENSCAFP00000038919.1	9	54897330	54907664	ENSCAFP00000026226.2_38_9919981_9920676	38	9919981	9920676	0.04	0.0885	0.4523	pseudo
ENSCAFG00000005504	ENSCAFP00000008231.3	15	18240402	18269719	ENSCAFP00000008231.3_22_41160991_41161662	22	41160991	41161662	0.0634	0.0886	0.7157	pseudo
ENSCAFG00000006177	ENSCAFP00000009272.3	15	33651585	33653109	ENSCAFP00000037758.1_4_10682365_10682739	4	10682365	10682739	0.0836	0.0889	0.9407	pseudo
ENSCAFG00000030762	ENSCAFP00000035847.1	3	1154359	1172960	ENSCAFP00000035847.1_2_49315678_49316248	2	49315678	49316248	0.076	0.0891	0.8533	pseudo
ENSCAFG00000005101	ENSCAFP00000035922.1	23	9070953	9077058	ENSCAFP00000007594.3_4_1056808_1057611	4	1056808	1057611	0.0746	0.0891	0.838	pseudo
ENSCAFG00000030168	ENSCAFP00000038309.1	25	47783327	47795863	ENSCAFP00000038309.1_3_10515394_10516002	3	10515394	10516002	0.0687	0.0892	0.7705	pseudo
ENSCAFG00000007547	ENSCAFP00000011207.3	24	23633604	23653272	ENSCAFP00000011207.3_6_10765951_10766238	6	10765951	10766238	0.0737	0.0893	0.8251	pseudo
ENSCAFG00000016684	ENSCAFP00000024535.4	4	36822825	36890833	ENSCAFP00000024535.4_26_18902075_18903342	26	18902075	18903342	0.0804	0.0893	0.9006	pseudo
ENSCAFG00000017309	ENSCAFP00000035269.2	30	30766981	30770327	ENSCAFP00000039113.1_19_5984243_5984814	19	5984243	5984814	0.0576	0.0893	0.6453	pseudo
ENSCAFG00000032025	ENSCAFP00000039857.1	24	3308981	3327880	ENSCAFP00000039857.1_17_5892036_5892396	17	5892036	5892396	0.0437	0.0893	0.4889	pseudo
ENSCAFG00000004186	ENSCAFP00000006237.3	2	10463802	10640130	ENSCAFP00000006237.3_8_15545394_15546625	8	15545394	15546625	0.0815	0.0898	0.9067	pseudo
ENSCAFG00000012855	ENSCAFP00000018936.3	18	51028220	51034235	ENSCAFP00000006534.3_16_26800715_26801250	16	26800715	26801250	0.0431	0.0898	0.4806	pseudo
ENSCAFG00000001139	ENSCAFP00000001603.3	10	24379997	24411766	ENSCAFP00000042756.1_33_20528392_20529281	33	20528392	20529281	0.0644	0.0901	0.7152	pseudo
ENSCAFG00000008540	ENSCAFP00000012547.3	24	25322800	25329932	ENSCAFP00000027321.3_3_61824321_61824835	3	61824321	61824835	0.0255	0.0903	0.2825	pseudo
ENSCAFG00000005774	ENSCAFP00000008643.2	23	19864538	19866339	ENSCAFP00000007941.3_16_21904791_21905261	16	21904791	21905261	0.0207	0.0905	0.229	pseudo
ENSCAFG00000008873	ENSCAFP00000013045.3	26	9970456	9975820	ENSCAFP00000013045.3_24_766842_767566	24	766842	767566	0.0547	0.0906	0.6042	pseudo
ENSCAFG00000032601	ENSCAFP00000038978.1	26	24327841	24350434	ENSCAFP00000038978.1_14_46538592_46539693	14	46538592	46539693	0.0686	0.0906	0.7571	pseudo
ENSCAFG00000008940	ENSCAFP00000013155.3	32	6404205	6407845	ENSCAFP00000013155.3_1_53006996_53007873	1	53006996	53007873	0.0541	0.0909	0.5952	pseudo
ENSCAFG00000014033	ENSCAFP00000020696.3	4	21145873	21181653	ENSCAFP00000020696.3_21_42704155_42705005	21	42704155	42705005	0.0658	0.091	0.7231	pseudo
ENSCAFG00000014707	ENSCAFP00000021683.3	2	77153276	77169947	ENSCAFP00000012049.3_4_63615329_63615895	4	63615329	63615895	0.0904	0.0911	0.9928	pseudo
ENSCAFG00000012222	ENSCAFP00000035643.2	11	12968894	12970496	ENSCAFP00000034055.4_18_51233433_51234099	18	51233433	51234099	0.0667	0.0911	0.732	pseudo
ENSCAFG00000029835	ENSCAFP00000037711.1	5	80314811	80316274	ENSCAFP00000037711.1_4_11134942_11135498	4	11134942	11135498	0.0622	0.0911	0.6824	pseudo
ENSCAFG00000008454	ENSCAFP00000040080.1	28	9491528	9511585	ENSCAFP00000012414.2_X_49860925_49862043	X	49860925	49862043	0.0197	0.0911	0.2165	pseudo
ENSCAFG00000008021	ENSCAFP00000011852.3	29	21881048	21884401	ENSCAFP00000040447.1_8_56780237_56780910	8	56780237	56780910	0.0451	0.0913	0.4944	pseudo
ENSCAFG00000011666	ENSCAFP00000017166.3	5	11293060	11296611	ENSCAFP00000000903.3_2_40116644_40118582	2	40116644	40118582	0.0454	0.0915	0.4969	pseudo
ENSCAFG00000015901	ENSCAFP00000023396.3	18	54466190	54468631	ENSCAFP00000023396.3_29_30699065_30699403	29	30699065	30699403	0.0234	0.0915	0.2563	intact
ENSCAFG00000001728	ENSCAFP00000002516.3	12	11445519	11449714	ENSCAFP00000034711.2_35_25946814_25947210	35	25946814	25947210	0.0714	0.0919	0.777	pseudo
ENSCAFG00000024955	ENSCAFP00000034331.2	18	51406706	51407693	ENSCAFP00000016692.2_7_4947406_4947930	7	4947406	4947930	0.0183	0.0919	0.1994	intact
ENSCAFG00000008311	ENSCAFP00000012206.3	2	57305681	57311659	ENSCAFP00000032903.2_10_25651134_25651902	10	25651134	25651902	0.0599	0.0922	0.6502	pseudo
ENSCAFG00000003525	ENSCAFP00000005248.3	12	57739773	57759807	ENSCAFP00000005248.3_5_82720125_82720952	5	82720125	82720952	0.0342	0.0923	0.3712	pseudo
ENSCAFG00000002703	ENSCAFP00000003949.2	1	103098706	103100878	ENSCAFP00000003949.2_32_30753341_30753592	32	30753341	30753592	0.0209	0.0926	0.2256	intact
ENSCAFG00000016912	ENSCAFP00000024874.3	4	40756782	40770088	ENSCAFP00000040613.1_21_21459424_21459761	21	21459424	21459761	0.0399	0.0926	0.4312	pseudo
ENSCAFG00000017389	ENSCAFP00000025621.3	7	43153025	43156400	ENSCAFP00000005418.3_5_22405590_22406255	5	22405590	22406255	0.0404	0.0928	0.4353	pseudo
ENSCAFG00000019317	ENSCAFP00000028537.3	6	38161582	38164186	ENSCAFP00000028537.3_1_67721858_67722679	1	67721858	67722679	0.0188	0.0928	0.2024	intact
ENSCAFG00000008021	ENSCAFP00000011852.3	29	21881048	21884401	ENSCAFP00000040447.1_5_18715271_18716007	5	18715271	18716007	0.0566	0.093	0.6089	pseudo
ENSCAFG00000018962	ENSCAFP00000027996.3	X	107177491	107181116	ENSCAFP00000027996.3_27_26996825_26997481	27	26996825	26997481	0.0624	0.093	0.6711	pseudo
ENSCAFG00000013232	ENSCAFP00000030830.2	2	75781259	75785591	ENSCAFP00000030830.2_4_10415465_10416017	4	10415465	10416017	0.057	0.093	0.6126	pseudo
ENSCAFG00000005898	ENSCAFP00000008831.3	25	135617	150797	ENSCAFP00000008831.3_20_46428219_46429754	20	46428219	46429754	0.0799	0.0931	0.8582	pseudo
ENSCAFG00000019033	ENSCAFP00000028099.3	20	55205068	55224378	ENSCAFP00000019457.3_JH373239.1_149883_150125	JH373239.1	149883	150125	0.0501	0.0932	0.5376	pseudo
ENSCAFG00000006913	ENSCAFP00000033440.2	1	116960989	116967493	ENSCAFP00000033440.2_16_39772186_39772421	16	39772186	39772421	0.0905	0.0933	0.9702	pseudo
ENSCAFG00000004159	ENSCAFP00000006185.3	17	19492193	19562902	ENSCAFP00000006185.3_JH373432.1_9979_12041	JH373432.1	9979	12041	0.0533	0.0934	0.5712	pseudo
ENSCAFG00000017510	ENSCAFP00000025789.3	8	61272363	61285886	ENSCAFP00000025789.3_25_43311899_43313222	25	43311899	43313222	0.0436	0.0937	0.4651	pseudo
ENSCAFG00000008152	ENSCAFP00000012003.3	29	22453920	22476433	ENSCAFP00000012003.3_5_40899896_40900279	5	40899896	40900279	0.0634	0.0938	0.6758	pseudo
ENSCAFG00000008021	ENSCAFP00000011852.3	29	21881048	21884401	ENSCAFP00000031266.2_31_25765960_25766704	31	25765960	25766704	0.0613	0.0942	0.6512	pseudo
ENSCAFG00000017846	ENSCAFP00000041904.1	4	57599800	57612273	ENSCAFP00000041904.1_19_12278641_12278847	19	12278641	12278847	0.0269	0.0942	0.2853	intact
ENSCAFG00000008515	ENSCAFP00000030520.2	26	8496162	8518835	ENSCAFP00000017060.3_2_4887024_4887906	2	4887024	4887906	0.1082	0.0943	1.1473	pseudo
ENSCAFG00000024923	ENSCAFP00000034280.1	28	3685209	3687652	ENSCAFP00000034280.1_6_41216189_41216383	6	41216189	41216383	0.0429	0.0943	0.4555	pseudo
ENSCAFG00000001605	ENSCAFP00000002339.3	12	10473618	10474312	ENSCAFP00000002339.3_1_108500657_108500839	1	108500657	108500839	0.0631	0.0944	0.6688	intact
ENSCAFG00000011489	ENSCAFP00000030953.2	20	39815814	39820528	ENSCAFP00000030953.2_21_30106762_30107634	21	30106762	30107634	0.062	0.0945	0.656	intact
ENSCAFG00000011979	ENSCAFP00000017644.3	2	72464048	72479203	ENSCAFP00000017644.3_20_6021977_6022573	20	6021977	6022573	0.0327	0.0946	0.3455	pseudo
ENSCAFG00000017521	ENSCAFP00000025807.3	X	74500566	74505498	ENSCAFP00000025807.3_8_48622787_48623602	8	48622787	48623602	0.0378	0.0946	0.3997	pseudo
ENSCAFG00000008515	ENSCAFP00000030520.2	26	8496162	8518835	ENSCAFP00000017060.3_2_18303555_18304437	2	18303555	18304437	0.106	0.0946	1.12	pseudo
ENSCAFG00000001615	ENSCAFP00000002355.3	11	39161422	39165148	ENSCAFP00000038121.1_7_5205829_5206445	7	5205829	5206445	0.0639	0.0948	0.6745	pseudo
ENSCAFG00000018962	ENSCAFP00000027996.3	X	107177491	107181116	ENSCAFP00000027996.3_25_10257170_10258069	25	10257170	10258069	0.0596	0.0948	0.6287	pseudo
ENSCAFG00000001818	ENSCAFP00000002660.3	11	50156089	50167536	ENSCAFP00000040423.1_14_47239696_47240840	14	47239696	47240840	0.0424	0.0949	0.4469	pseudo
ENSCAFG00000000994	ENSCAFP00000001412.3	11	22352735	22366599	ENSCAFP00000001412.3_17_48577645_48578130	17	48577645	48578130	0.0341	0.095	0.3589	intact
ENSCAFG00000018136	ENSCAFP00000026794.3	6	26004367	26074996	ENSCAFP00000034285.1_13_19684782_19686134	13	19684782	19686134	0.0748	0.095	0.7871	pseudo
ENSCAFG00000001818	ENSCAFP00000002660.3	11	50156089	50167536	ENSCAFP00000042007.1_11_32594923_32596026	11	32594923	32596026	0.0557	0.0952	0.5854	pseudo
ENSCAFG00000016128	ENSCAFP00000019752.4	5	32245093	32250091	ENSCAFP00000019752.4_24_903917_904435	24	903917	904435	0.0303	0.0952	0.3184	pseudo
ENSCAFG00000008515	ENSCAFP00000030520.2	26	8496162	8518835	ENSCAFP00000030520.2_JH373542.1_13196_14050	JH373542.1	13196	14050	0.1062	0.0954	1.1132	pseudo
ENSCAFG00000010335	ENSCAFP00000015193.2	33	14485605	14493209	ENSCAFP00000035193.1_21_40955066_40955983	21	40955066	40955983	0.0836	0.0955	0.8752	pseudo
ENSCAFG00000011666	ENSCAFP00000017166.3	5	11293060	11296611	ENSCAFP00000041804.1_X_79689548_79690213	X	79689548	79690213	0.0405	0.0957	0.4227	pseudo
ENSCAFG00000016493	ENSCAFP00000024264.3	9	23171602	23175949	ENSCAFP00000024264.3_2_43205636_43206213	2	43205636	43206213	0.0744	0.0961	0.7742	pseudo
ENSCAFG00000001818	ENSCAFP00000002660.3	11	50156089	50167536	ENSCAFP00000031310.1_8_11595444_11596614	8	11595444	11596614	0.0413	0.0963	0.429	pseudo
ENSCAFG00000019677	ENSCAFP00000029117.3	6	40119854	40122431	ENSCAFP00000025504.3_22_2154896_2155468	22	2154896	2155468	0.0375	0.0965	0.388	pseudo
ENSCAFG00000008021	ENSCAFP00000011852.3	29	21881048	21884401	ENSCAFP00000031266.2_31_14820087_14820719	31	14820087	14820719	0.0692	0.0966	0.7167	pseudo
ENSCAFG00000000950	ENSCAFP00000001357.3	12	2712958	2718657	ENSCAFP00000001357.3_29_27622323_27622715	29	27622323	27622715	0.066	0.0967	0.6826	pseudo
ENSCAFG00000019472	ENSCAFP00000028798.3	6	38966854	38968703	ENSCAFP00000028798.3_29_39389513_39390050	29	39389513	39390050	0.0128	0.0967	0.1321	pseudo
ENSCAFG00000015077	ENSCAFP00000022224.3	27	38468919	38472375	ENSCAFP00000030707.2_7_34344979_34345764	7	34344979	34345764	0.0262	0.0968	0.2706	pseudo
ENSCAFG00000014010	ENSCAFP00000033528.2	7	21203223	21212163	ENSCAFP00000033528.2_1_6872771_6873154	1	6872771	6873154	0.0339	0.0969	0.3495	pseudo
ENSCAFG00000002856	ENSCAFP00000004225.3	14	38579446	38581983	ENSCAFP00000004225.3_21_20826469_20826783	21	20826469	20826783	0.0351	0.097	0.3615	pseudo
ENSCAFG00000011666	ENSCAFP00000017166.3	5	11293060	11296611	ENSCAFP00000017166.3_X_57509040_57510799	X	57509040	57510799	0.0358	0.0971	0.369	pseudo
ENSCAFG00000032244	ENSCAFP00000041429.1	24	36570172	36601200	ENSCAFP00000039450.1_22_12166143_12166573	22	12166143	12166573	0.0266	0.0971	0.2735	pseudo
ENSCAFG00000014163	ENSCAFP00000020872.2	36	24201066	24286232	ENSCAFP00000023490.3_X_48628557_48629003	X	48628557	48629003	0.0303	0.0972	0.3117	pseudo
ENSCAFG00000014163	ENSCAFP00000020872.2	36	24201066	24286232	ENSCAFP00000023490.3_X_48942992_48943438	X	48942992	48943438	0.0303	0.0972	0.3117	pseudo
ENSCAFG00000008212	ENSCAFP00000012073.3	2	56341885	56345554	ENSCAFP00000038043.1_7_19997950_19998282	7	19997950	19998282	0.1114	0.0973	1.145	pseudo
ENSCAFG00000008212	ENSCAFP00000012073.3	2	56341885	56345554	ENSCAFP00000012073.3_33_23314440_23314805	33	23314440	23314805	0.1141	0.098	1.1635	pseudo
ENSCAFG00000013053	ENSCAFP00000019217.3	3	54400519	54402966	ENSCAFP00000019217.3_4_1650247_1650627	4	1650247	1650627	0.0729	0.098	0.7433	pseudo
ENSCAFG00000009211	ENSCAFP00000013575.3	21	40831917	40840403	ENSCAFP00000017995.3_22_24126873_24127890	22	24126873	24127890	0.054	0.0984	0.5492	pseudo
ENSCAFG00000012220	ENSCAFP00000018024.3	24	43776208	43784289	ENSCAFP00000018024.3_29_28659473_28659962	29	28659473	28659962	0.0644	0.0984	0.6546	pseudo
ENSCAFG00000005039	ENSCAFP00000007506.3	23	8231574	8260735	ENSCAFP00000007506.3_4_63044388_63045380	4	63044388	63045380	0.092	0.0985	0.9342	pseudo
ENSCAFG00000008212	ENSCAFP00000012073.3	2	56341885	56345554	ENSCAFP00000005631.3_3_25344956_25345222	3	25344956	25345222	0.0906	0.0985	0.9197	pseudo
ENSCAFG00000015284	ENSCAFP00000022538.2	26	30835314	30898001	ENSCAFP00000008639.3_23_1551258_1551566	23	1551258	1551566	0.0511	0.0986	0.5182	pseudo
ENSCAFG00000016686	ENSCAFP00000024537.3	30	25175868	25210255	ENSCAFP00000003127.3_38_6696489_6697502	38	6696489	6697502	0.0894	0.0988	0.9048	pseudo
ENSCAFG00000011598	ENSCAFP00000017076.3	9	12547166	12554684	ENSCAFP00000017076.3_27_29088679_29090262	27	29088679	29090262	0.0634	0.0989	0.641	pseudo
ENSCAFG00000008521	ENSCAFP00000012544.3	32	514697	538152	ENSCAFP00000012544.3_12_28601272_28603292	12	28601272	28603292	0.07	0.0991	0.7063	pseudo
ENSCAFG00000010227	ENSCAFP00000015013.3	26	16148467	16153614	ENSCAFP00000015013.3_10_66125088_66126038	10	66125088	66126038	0.0452	0.0992	0.4563	pseudo
ENSCAFG00000000203	ENSCAFP00000037120.1	11	5543222	5610774	ENSCAFP00000037120.1_18_10024742_10025213	18	10024742	10025213	0.0333	0.0992	0.3357	pseudo
ENSCAFG00000013515	ENSCAFP00000019927.3	6	7389390	7405129	ENSCAFP00000038247.1_4_26802608_26803435	4	26802608	26803435	0.0361	0.0993	0.3635	pseudo
ENSCAFG00000014707	ENSCAFP00000021683.3	2	77153276	77169947	ENSCAFP00000042165.1_16_40899220_40899680	16	40899220	40899680	0.0653	0.0996	0.6554	pseudo
ENSCAFG00000015189	ENSCAFP00000022387.3	2	79361068	79366933	ENSCAFP00000022387.3_3_64471774_64472433	3	64471774	64472433	0.0489	0.0999	0.4892	pseudo
ENSCAFG00000017655	ENSCAFP00000026035.3	30	35713470	35737559	ENSCAFP00000024956.2_8_24674712_24676213	8	24674712	24676213	0.0665	0.1004	0.6622	pseudo
ENSCAFG00000001615	ENSCAFP00000002355.3	11	39161422	39165148	ENSCAFP00000031902.2_19_51409977_51410711	19	51409977	51410711	0.1038	0.1006	1.0317	pseudo
ENSCAFG00000008212	ENSCAFP00000012073.3	2	56341885	56345554	ENSCAFP00000042117.1_12_64192838_64193170	12	64192838	64193170	0.0199	0.1007	0.1978	pseudo
ENSCAFG00000008640	ENSCAFP00000012688.3	27	5461576	5463452	ENSCAFP00000023932.3_5_10503165_10504487	5	10503165	10504487	0.0396	0.1009	0.3924	pseudo
ENSCAFG00000006113	ENSCAFP00000009190.3	16	27304345	27315047	ENSCAFP00000009190.3_17_17924413_17924816	17	17924413	17924816	0.156	0.1013	1.5405	pseudo
ENSCAFG00000019338	ENSCAFP00000028562.3	6	38200359	38210321	ENSCAFP00000028562.3_2_47906988_47907791	2	47906988	47907791	0.022	0.1014	0.2166	pseudo
ENSCAFG00000028485	ENSCAFP00000040304.1	1	112416501	112426855	ENSCAFP00000040304.1_4_41132868_41133286	4	41132868	41133286	0.1019	0.1016	1.0029	pseudo
ENSCAFG00000031203	ENSCAFP00000042589.1	11	21271497	21290981	ENSCAFP00000042589.1_14_54780399_54780650	14	54780399	54780650	0.0275	0.1016	0.2704	pseudo
ENSCAFG00000032728	ENSCAFP00000038919.1	9	54897330	54907664	ENSCAFP00000026226.2_15_42500517_42501049	15	42500517	42501049	0.0577	0.1017	0.5671	pseudo
ENSCAFG00000028733	ENSCAFP00000041101.1	31	28471461	28481663	ENSCAFP00000041318.1_32_20351733_20352346	32	20351733	20352346	0.1235	0.1017	1.214	pseudo
ENSCAFG00000017208	ENSCAFP00000025347.3	20	49392600	49394842	ENSCAFP00000041983.1_12_38861634_38862566	12	38861634	38862566	0.0337	0.102	0.33	pseudo
ENSCAFG00000016008	ENSCAFP00000030328.2	3	72988909	72993585	ENSCAFP00000039369.1_4_37055912_37056236	4	37055912	37056236	0.0447	0.1021	0.4381	pseudo
ENSCAFG00000028485	ENSCAFP00000040304.1	1	112416501	112426855	ENSCAFP00000040304.1_22_33549811_33550247	22	33549811	33550247	0.0631	0.1025	0.6151	pseudo
ENSCAFG00000018879	ENSCAFP00000027846.3	4	74934029	74951602	ENSCAFP00000027846.3_9_48518194_48518562	9	48518194	48518562	0.0592	0.1027	0.5767	pseudo
ENSCAFG00000019973	ENSCAFP00000029594.3	5	68477917	68479086	ENSCAFP00000029594.3_10_51716421_51716648	10	51716421	51716648	0.0868	0.1027	0.8451	pseudo
ENSCAFG00000003905	ENSCAFP00000005824.3	12	67433234	67451696	ENSCAFP00000005824.3_X_91981747_91982289	X	91981747	91982289	0.0767	0.1031	0.7438	pseudo
ENSCAFG00000016025	ENSCAFP00000023613.3	9	22020959	22035370	ENSCAFP00000023613.3_30_36625739_36626515	30	36625739	36626515	0.0999	0.1031	0.9685	pseudo
ENSCAFG00000029892	ENSCAFP00000005417.3	1	107010694	107014169	ENSCAFP00000005417.3_2_15742745_15743269	2	15742745	15743269	0.0576	0.1032	0.5586	pseudo
ENSCAFG00000004703	ENSCAFP00000007018.3	9	5435028	5438349	ENSCAFP00000042224.1_23_435099_435320	23	435099	435320	0.0632	0.1032	0.613	pseudo
ENSCAFG00000023414	ENSCAFP00000003492.2	10	45138538	45154744	ENSCAFP00000003492.2_31_20243_21541	31	20243	21541	0.0561	0.1033	0.5434	pseudo
ENSCAFG00000032601	ENSCAFP00000038978.1	26	24327841	24350434	ENSCAFP00000035872.1_33_26326333_26327264	33	26326333	26327264	0.0367	0.1033	0.3548	pseudo
ENSCAFG00000014672	ENSCAFP00000021669.3	18	52854687	52865049	ENSCAFP00000021669.3_12_55195190_55196837	12	55195190	55196837	0.1024	0.1036	0.9878	pseudo
ENSCAFG00000019044	ENSCAFP00000028105.3	7	79264740	79268083	ENSCAFP00000040512.1_1_16167956_16168501	1	16167956	16168501	0.0564	0.1042	0.5412	pseudo
ENSCAFG00000004895	ENSCAFP00000036568.1	19	30640429	30645423	ENSCAFP00000036568.1_27_29538085_29538324	27	29538085	29538324	0.0885	0.1042	0.8494	pseudo
ENSCAFG00000000141	ENSCAFP00000000207.3	10	938682	949032	ENSCAFP00000000207.3_8_40952434_40953082	8	40952434	40953082	0.0983	0.1045	0.941	pseudo
ENSCAFG00000004533	ENSCAFP00000006773.3	22	5711210	5714899	ENSCAFP00000006773.3_11_43784672_43785183	11	43784672	43785183	0.0888	0.1046	0.8487	pseudo
ENSCAFG00000006597	ENSCAFP00000041181.1	25	9430486	9555529	ENSCAFP00000037265.1_X_18262567_18263124	X	18262567	18263124	0.0971	0.1046	0.9282	intact
ENSCAFG00000017510	ENSCAFP00000025789.3	8	61272363	61285886	ENSCAFP00000037455.1_X_85202076_85203355	X	85202076	85203355	0.0529	0.1047	0.5054	pseudo
ENSCAFG00000014869	ENSCAFP00000021909.3	5	27235462	27236421	ENSCAFP00000041317.1_2_1030522_1031032	2	1030522	1031032	0.1669	0.1048	1.5919	pseudo
ENSCAFG00000015895	ENSCAFP00000023390.2	2	81276506	81289341	ENSCAFP00000023387.3_7_75323037_75323690	7	75323037	75323690	0.0656	0.1048	0.6259	pseudo
ENSCAFG00000029870	ENSCAFP00000041554.1	JH373461.1	8930	14870	ENSCAFP00000041554.1_27_32212644_32213058	27	32212644	32213058	0.1347	0.105	1.2822	pseudo
ENSCAFG00000007504	ENSCAFP00000011145.3	24	23411350	23423367	ENSCAFP00000011145.3_32_1697737_1698975	32	1697737	1698975	0.0771	0.1054	0.7316	pseudo
ENSCAFG00000015077	ENSCAFP00000022224.3	27	38468919	38472375	ENSCAFP00000010418.3_1_7296574_7297524	1	7296574	7297524	0.0359	0.1057	0.3398	pseudo
ENSCAFG00000031455	ENSCAFP00000039909.1	5	75227055	75241284	ENSCAFP00000039909.1_14_45246394_45246745	14	45246394	45246745	0.1116	0.1057	1.0553	pseudo
ENSCAFG00000001818	ENSCAFP00000002660.3	11	50156089	50167536	ENSCAFP00000020955.3_33_10045052_10046224	33	10045052	10046224	0.0637	0.1066	0.5975	pseudo
ENSCAFG00000009745	ENSCAFP00000014322.4	24	33128379	33132023	ENSCAFP00000014322.4_X_49814869_49815404	X	49814869	49815404	0.0583	0.1066	0.5464	pseudo
ENSCAFG00000001384	ENSCAFP00000001974.3	10	26125652	26128285	ENSCAFP00000001974.3_3_91434105_91434308	3	91434105	91434308	0.06	0.1067	0.5621	pseudo
ENSCAFG00000013083	ENSCAFP00000034056.2	18	51270203	51270678	ENSCAFP00000034056.2_17_57141864_57142133	17	57141864	57142133	0.1441	0.1068	1.3489	pseudo
ENSCAFG00000003000	ENSCAFP00000004469.3	11	66189887	66209218	ENSCAFP00000004469.3_29_17165295_17166258	29	17165295	17166258	0.0508	0.1071	0.4747	pseudo
ENSCAFG00000004159	ENSCAFP00000006185.3	17	19492193	19562902	ENSCAFP00000015781.3_JH373412.1_50695_51362	JH373412.1	50695	51362	0.0558	0.1072	0.5209	pseudo
ENSCAFG00000025112	ENSCAFP00000034691.2	14	11995994	12008054	ENSCAFP00000034691.2_11_15656540_15656806	11	15656540	15656806	0.1057	0.1073	0.9846	intact
ENSCAFG00000011332	ENSCAFP00000016677.3	38	15426910	15446064	ENSCAFP00000016681.3_11_56670776_56671525	11	56670776	56671525	0.071	0.1074	0.661	pseudo
ENSCAFG00000008021	ENSCAFP00000011852.3	29	21881048	21884401	ENSCAFP00000034053.2_10_64606209_64606616	10	64606209	64606616	0.0736	0.1077	0.6829	pseudo
ENSCAFG00000008454	ENSCAFP00000040080.1	28	9491528	9511585	ENSCAFP00000012414.2_23_2095530_2096240	23	2095530	2096240	0.05	0.1077	0.4643	pseudo
ENSCAFG00000017311	ENSCAFP00000025531.3	7	43045150	43067297	ENSCAFP00000036436.1_4_81704069_81704797	4	81704069	81704797	0.0946	0.1078	0.8776	pseudo
ENSCAFG00000030099	ENSCAFP00000036187.1	10	67158833	67165737	ENSCAFP00000036187.1_32_16703320_16703558	32	16703320	16703558	0.0546	0.1078	0.5068	pseudo
ENSCAFG00000002580	ENSCAFP00000003753.3	1	102250934	102253544	ENSCAFP00000003753.3_19_22809820_22810309	19	22809820	22810309	0.0456	0.1081	0.4218	pseudo
ENSCAFG00000000443	ENSCAFP00000000649.3	12	512945	516144	ENSCAFP00000022418.3_7_69210945_69212217	7	69210945	69212217	0.0467	0.1082	0.4316	pseudo
ENSCAFG00000004745	ENSCAFP00000007071.3	15	15541327	15545208	ENSCAFP00000007071.3_5_35611743_35612151	5	35611743	35612151	0.0672	0.1082	0.6215	pseudo
ENSCAFG00000029155	ENSCAFP00000040725.1	12	36881174	36886119	ENSCAFP00000009836.3_8_29142191_29142400	8	29142191	29142400	0.075	0.1085	0.6914	intact
ENSCAFG00000010335	ENSCAFP00000015193.2	33	14485605	14493209	ENSCAFP00000035236.2_8_24980030_24980422	8	24980030	24980422	0.0552	0.1087	0.5081	pseudo
ENSCAFG00000010335	ENSCAFP00000015193.2	33	14485605	14493209	ENSCAFP00000041449.1_8_24980306_24980990	8	24980306	24980990	0.0552	0.1087	0.5081	pseudo
ENSCAFG00000015077	ENSCAFP00000022224.3	27	38468919	38472375	ENSCAFP00000039442.1_12_37434101_37434619	12	37434101	37434619	0.0484	0.1088	0.4446	pseudo
ENSCAFG00000016151	ENSCAFP00000023805.3	27	45223180	45249185	ENSCAFP00000023805.3_3_64770327_64770975	3	64770327	64770975	0.0799	0.1093	0.7305	pseudo
ENSCAFG00000007154	ENSCAFP00000010672.3	27	2189327	2193773	ENSCAFP00000039943.1_X_112073328_112074380	X	112073328	112074380	0.0491	0.1094	0.449	pseudo
ENSCAFG00000003996	ENSCAFP00000005923.3	19	17403382	17463125	ENSCAFP00000005923.3_8_44151840_44152253	8	44151840	44152253	0.1235	0.1096	1.1267	pseudo
ENSCAFG00000018865	ENSCAFP00000027826.3	6	30982471	30994878	ENSCAFP00000027826.3_15_52302851_52303604	15	52302851	52303604	0.0723	0.1097	0.6584	pseudo
ENSCAFG00000012706	ENSCAFP00000018680.3	18	50890605	50894978	ENSCAFP00000018680.3_17_36794316_36794747	17	36794316	36794747	0.0691	0.11	0.6281	pseudo
ENSCAFG00000013827	ENSCAFP00000020377.3	4	20265548	20296398	ENSCAFP00000020377.3_24_19499892_19500875	24	19499892	19500875	0.0704	0.1102	0.6387	pseudo
ENSCAFG00000001818	ENSCAFP00000002660.3	11	50156089	50167536	ENSCAFP00000020955.3_33_28336217_28337198	33	28336217	28337198	0.0627	0.1103	0.5688	pseudo
ENSCAFG00000011617	ENSCAFP00000017088.2	17	59209207	59213991	ENSCAFP00000017088.2_16_42036552_42037166	16	42036552	42037166	0.0893	0.1105	0.808	pseudo
ENSCAFG00000010865	ENSCAFP00000016007.3	37	7010895	7020336	ENSCAFP00000016007.3_6_61347886_61348807	6	61347886	61348807	0.0512	0.1106	0.4633	pseudo
ENSCAFG00000000513	ENSCAFP00000000733.3	12	1046878	1048117	ENSCAFP00000000733.3_11_64790070_64790408	11	64790070	64790408	0.0399	0.1108	0.3602	pseudo
ENSCAFG00000019044	ENSCAFP00000028105.3	7	79264740	79268083	ENSCAFP00000024170.1_3_84865400_84865930	3	84865400	84865930	0.0921	0.1108	0.8314	intact
ENSCAFG00000010335	ENSCAFP00000015193.2	33	14485605	14493209	ENSCAFP00000015193.2_3_14466444_14467339	3	14466444	14467339	0.0677	0.1111	0.6092	pseudo
ENSCAFG00000015605	ENSCAFP00000036117.1	4	27886872	27893145	ENSCAFP00000033265.2_X_103244804_103245139	X	103244804	103245139	0.041	0.1111	0.3695	pseudo
ENSCAFG00000001038	ENSCAFP00000001468.3	10	23629337	23630564	ENSCAFP00000001468.3_10_34170534_34170893	10	34170534	34170893	0.0267	0.1114	0.2395	pseudo
ENSCAFG00000008683	ENSCAFP00000012826.3	26	9319232	9356259	ENSCAFP00000024344.3_6_41066864_41068361	6	41066864	41068361	0.0519	0.1114	0.4661	pseudo
ENSCAFG00000006794	ENSCAFP00000010136.3	25	12167553	12184290	ENSCAFP00000010136.3_12_17580107_17580799	12	17580107	17580799	0.061	0.1115	0.5476	pseudo
ENSCAFG00000017605	ENSCAFP00000031064.2	4	54856186	54875160	ENSCAFP00000031064.2_4_3706529_3707081	4	3706529	3707081	0.0648	0.1116	0.5809	pseudo
ENSCAFG00000001139	ENSCAFP00000001603.3	10	24379997	24411766	ENSCAFP00000042756.1_32_16257975_16259079	32	16257975	16259079	0.0591	0.1117	0.5296	pseudo
ENSCAFG00000031671	ENSCAFP00000036126.1	33	29414591	29430403	ENSCAFP00000019108.2_7_75692673_75693065	7	75692673	75693065	0.0941	0.1117	0.8427	intact
ENSCAFG00000013185	ENSCAFP00000019433.3	3	54789452	54793529	ENSCAFP00000040674.1_24_10737583_10738011	24	10737583	10738011	0.0846	0.1119	0.756	intact
ENSCAFG00000000994	ENSCAFP00000001412.3	11	22352735	22366599	ENSCAFP00000001412.3_18_1202311_1202796	18	1202311	1202796	0.1451	0.1124	1.2905	pseudo
ENSCAFG00000014132	ENSCAFP00000020826.3	20	43531649	43538060	ENSCAFP00000020826.3_X_107608023_107608478	X	107608023	107608478	0.0369	0.1127	0.3277	pseudo
ENSCAFG00000018962	ENSCAFP00000027996.3	X	107177491	107181116	ENSCAFP00000007679.3_4_22606925_22607143	4	22606925	22607143	0.0796	0.1127	0.706	pseudo
ENSCAFG00000008549	ENSCAFP00000012555.3	27	5078157	5085131	ENSCAFP00000012555.3_X_59538917_59540292	X	59538917	59540292	0.052	0.1129	0.4605	pseudo
ENSCAFG00000031603	ENSCAFP00000042702.1	20	50802922	50805342	ENSCAFP00000042702.1_7_63982067_63982825	7	63982067	63982825	0.051	0.1129	0.4521	pseudo
ENSCAFG00000008550	ENSCAFP00000012554.2	21	37807937	37811724	ENSCAFP00000007263.3_22_12459458_12459733	22	12459458	12459733	0.0259	0.113	0.2294	intact
ENSCAFG00000013515	ENSCAFP00000019927.3	6	7389390	7405129	ENSCAFP00000036265.1_34_26700304_26701303	34	26700304	26701303	0.0435	0.1131	0.3845	pseudo
ENSCAFG00000015719	ENSCAFP00000023102.3	18	53992483	53995320	ENSCAFP00000023102.3_17_31809669_31809944	17	31809669	31809944	0.0694	0.1132	0.613	pseudo
ENSCAFG00000008411	ENSCAFP00000012358.3	18	42069483	42075752	ENSCAFP00000012358.3_22_33708761_33709530	22	33708761	33709530	0.0966	0.1134	0.8514	pseudo
ENSCAFG00000019110	ENSCAFP00000028198.3	X	118213346	118214890	ENSCAFP00000042397.1_5_76046773_76047409	5	76046773	76047409	0.0646	0.1136	0.5685	pseudo
ENSCAFG00000029884	ENSCAFP00000042580.1	29	7484296	7489691	ENSCAFP00000042580.1_29_3523133_3523414	29	3523133	3523414	0.0761	0.1136	0.6694	pseudo
ENSCAFG00000013053	ENSCAFP00000019217.3	3	54400519	54402966	ENSCAFP00000019217.3_32_23173465_23173845	32	23173465	23173845	0.0311	0.1138	0.2737	intact
ENSCAFG00000006580	ENSCAFP00000009851.3	27	1016290	1019830	ENSCAFP00000022575.3_20_17617485_17618315	20	17617485	17618315	0.0554	0.1142	0.4851	pseudo
ENSCAFG00000008221	ENSCAFP00000031554.2	6	18071020	18082844	ENSCAFP00000031554.2_14_26785704_26786778	14	26785704	26786778	0.0831	0.1143	0.7269	pseudo
ENSCAFG00000008640	ENSCAFP00000012688.3	27	5461576	5463452	ENSCAFP00000007853.3_32_34795682_34796707	32	34795682	34796707	0.0622	0.1144	0.5435	pseudo
ENSCAFG00000001818	ENSCAFP00000002660.3	11	50156089	50167536	ENSCAFP00000034557.2_25_89037_89760	25	89037	89760	0.0644	0.1146	0.5624	pseudo
ENSCAFG00000029155	ENSCAFP00000040725.1	12	36881174	36886119	ENSCAFP00000040725.1_22_19626184_19626383	22	19626184	19626383	0.0995	0.1146	0.8681	pseudo
ENSCAFG00000012395	ENSCAFP00000018261.3	5	14834173	14836232	ENSCAFP00000018261.3_12_65281136_65281386	12	65281136	65281386	0.0484	0.1149	0.4213	pseudo
ENSCAFG00000007705	ENSCAFP00000030904.2	2	54257083	54264620	ENSCAFP00000024416.3_6_63761739_63762639	6	63761739	63762639	0.0607	0.1149	0.5279	pseudo
ENSCAFG00000010865	ENSCAFP00000016007.3	37	7010895	7020336	ENSCAFP00000016007.3_X_52044471_52046125	X	52044471	52046125	0.0496	0.1151	0.4307	pseudo
ENSCAFG00000003953	ENSCAFP00000005883.3	16	8508180	8528497	ENSCAFP00000005883.3_X_44860179_44861450	X	44860179	44861450	0.062	0.1154	0.5373	pseudo
ENSCAFG00000006941	ENSCAFP00000010324.3	18	33383005	33422447	ENSCAFP00000010324.3_14_33558420_33559921	14	33558420	33559921	0.0627	0.1154	0.5435	pseudo
ENSCAFG00000019739	ENSCAFP00000020208.3	17	63955293	63965821	ENSCAFP00000020215.3_37_11869785_11870362	37	11869785	11870362	0.0626	0.1156	0.5418	pseudo
ENSCAFG00000017766	ENSCAFP00000026206.3	7	53398763	53466467	ENSCAFP00000026206.3_10_37112223_37113002	10	37112223	37113002	0.0969	0.1157	0.837	pseudo
ENSCAFG00000014303	ENSCAFP00000021114.3	37	22420230	22447551	ENSCAFP00000021114.3_7_59830324_59832092	7	59830324	59832092	0.0505	0.1158	0.4364	pseudo
ENSCAFG00000002541	ENSCAFP00000003704.3	15	647513	666827	ENSCAFP00000024295.3_2_11295895_11296206	2	11295895	11296206	0.171	0.116	1.4745	pseudo
ENSCAFG00000014729	ENSCAFP00000021726.3	18	53034387	53041470	ENSCAFP00000021726.3_JH373239.1_707000_707542	JH373239.1	707000	707542	0.0931	0.116	0.8025	pseudo
ENSCAFG00000008021	ENSCAFP00000011852.3	29	21881048	21884401	ENSCAFP00000031266.2_22_40350701_40351336	22	40350701	40351336	0.0824	0.1161	0.7097	pseudo
ENSCAFG00000008021	ENSCAFP00000011852.3	29	21881048	21884401	ENSCAFP00000002516.3_4_48252639_48253379	4	48252639	48253379	0.0527	0.1162	0.4532	pseudo
ENSCAFG00000015605	ENSCAFP00000022943.3	4	27886872	27889639	ENSCAFP00000036432.1_1_26424188_26424472	1	26424188	26424472	0.0589	0.1163	0.5059	pseudo
ENSCAFG00000010421	ENSCAFP00000015317.3	5	8172460	8212698	ENSCAFP00000015317.3_6_6933360_6934274	6	6933360	6934274	0.0642	0.1164	0.5521	pseudo
ENSCAFG00000006597	ENSCAFP00000009862.3	25	9551935	9558144	ENSCAFP00000032500.2_5_46126194_46126724	5	46126194	46126724	0.0554	0.1167	0.4748	pseudo
ENSCAFG00000012383	ENSCAFP00000018245.3	5	14830873	14833444	ENSCAFP00000018245.3_17_35732637_35733291	17	35732637	35733291	0.0468	0.1171	0.3992	pseudo
ENSCAFG00000003967	ENSCAFP00000005899.3	1	107690021	107694586	ENSCAFP00000005899.3_32_1504829_1505329	32	1504829	1505329	0.0484	0.1173	0.4122	pseudo
ENSCAFG00000017976	ENSCAFP00000026564.3	X	81150380	81170498	ENSCAFP00000017154.3_31_7313092_7314042	31	7313092	7314042	0.0569	0.1173	0.4851	intact
ENSCAFG00000030622	ENSCAFP00000042402.1	15	3865175	3870922	ENSCAFP00000042402.1_1_45044524_45044827	1	45044524	45044827	0.1244	0.1179	1.0559	pseudo
ENSCAFG00000011954	ENSCAFP00000017593.3	26	22163264	22168100	ENSCAFP00000017593.3_13_58293758_58294594	13	58293758	58294594	0.0856	0.1181	0.7243	pseudo
ENSCAFG00000011349	ENSCAFP00000016702.3	18	49905161	49908182	ENSCAFP00000035062.1_16_46015846_46016471	16	46015846	46016471	0.0464	0.1184	0.3915	pseudo
ENSCAFG00000031486	ENSCAFP00000041681.1	31	31316431	31323324	ENSCAFP00000021331.3_32_16281855_16282654	32	16281855	16282654	0.1116	0.1187	0.9402	pseudo
ENSCAFG00000000580	ENSCAFP00000000820.3	13	2729503	2763613	ENSCAFP00000000820.3_6_71510989_71511474	6	71510989	71511474	0.154	0.1194	1.2901	pseudo
ENSCAFG00000008640	ENSCAFP00000012688.3	27	5461576	5463452	ENSCAFP00000015324.3_8_47117789_47119085	8	47117789	47119085	0.0517	0.1199	0.4314	pseudo
ENSCAFG00000029436	ENSCAFP00000042640.1	3	24547493	24566383	ENSCAFP00000042640.1_38_14858355_14858574	38	14858355	14858574	0.1118	0.1199	0.9329	pseudo
ENSCAFG00000014124	ENSCAFP00000020814.4	26	28742586	28744180	ENSCAFP00000020814.4_5_42710977_42711281	5	42710977	42711281	0.0593	0.12	0.4942	pseudo
ENSCAFG00000003918	ENSCAFP00000005832.3	12	67516235	67566373	ENSCAFP00000005832.3_2_49896977_49897869	2	49896977	49897869	0.0808	0.1203	0.6715	pseudo
ENSCAFG00000019674	ENSCAFP00000032278.2	5	61577437	61592382	ENSCAFP00000032278.2_24_32850655_32851163	24	32850655	32851163	0.0534	0.1203	0.4436	pseudo
ENSCAFG00000006498	ENSCAFP00000009728.3	21	29918022	29919321	ENSCAFP00000009728.3_13_3755442_3755813	13	3755442	3755813	0.1026	0.1204	0.8516	pseudo
ENSCAFG00000020404	ENSCAFP00000032109.2	6	71655817	71675692	ENSCAFP00000032109.2_12_19892465_19893458	12	19892465	19893458	0.0846	0.1206	0.7021	pseudo
ENSCAFG00000009601	ENSCAFP00000014113.3	33	8018232	8023518	ENSCAFP00000014113.3_14_3312943_3313262	14	3312943	3313262	0.0428	0.1207	0.3542	pseudo
ENSCAFG00000031478	ENSCAFP00000038773.1	11	68755644	68759219	ENSCAFP00000000733.3_14_30633047_30633229	14	30633047	30633229	0.0861	0.1211	0.7112	pseudo
ENSCAFG00000001605	ENSCAFP00000002339.3	12	10473618	10474312	ENSCAFP00000002339.3_21_34057352_34057521	21	34057352	34057521	0.047	0.1212	0.3877	pseudo
ENSCAFG00000008021	ENSCAFP00000011852.3	29	21881048	21884401	ENSCAFP00000034053.2_10_773139_773815	10	773139	773815	0.0663	0.1213	0.5466	pseudo
ENSCAFG00000008739	ENSCAFP00000012858.3	17	48941783	48952138	ENSCAFP00000012858.3_35_24662295_24662573	35	24662295	24662573	0.0638	0.122	0.5226	intact
ENSCAFG00000004752	ENSCAFP00000007082.2	9	5231980	5235158	ENSCAFP00000007082.2_13_7799122_7799835	13	7799122	7799835	0.076	0.1221	0.6223	pseudo
ENSCAFG00000013855	ENSCAFP00000020410.3	26	28236681	28247100	ENSCAFP00000040635.1_X_89171985_89172842	X	89171985	89172842	0.0251	0.1221	0.2057	intact
ENSCAFG00000018545	ENSCAFP00000032244.2	X	92559710	92570244	ENSCAFP00000032244.2_20_43585654_43586167	20	43585654	43586167	0.0878	0.1221	0.7193	pseudo
ENSCAFG00000001318	ENSCAFP00000001886.3	12	4602065	4604111	ENSCAFP00000039246.1_2_10747273_10747919	2	10747273	10747919	0.0567	0.1224	0.4631	pseudo
ENSCAFG00000013811	ENSCAFP00000020367.3	37	17865837	17882298	ENSCAFP00000020367.3_31_1174960_1175620	31	1174960	1175620	0.0815	0.1228	0.6634	pseudo
ENSCAFG00000012222	ENSCAFP00000035643.2	11	12968894	12970496	ENSCAFP00000003867.3_8_55609362_55610625	8	55609362	55610625	0.1035	0.1228	0.8428	pseudo
ENSCAFG00000003631	ENSCAFP00000033307.2	1	106998827	107002841	ENSCAFP00000041592.1_8_15857626_15858097	8	15857626	15858097	0.024	0.1229	0.1957	pseudo
ENSCAFG00000006693	ENSCAFP00000028191.3	24	18673625	18683317	ENSCAFP00000028191.3_28_25695851_25696260	28	25695851	25696260	0.0861	0.123	0.7003	pseudo
ENSCAFG00000019853	ENSCAFP00000029405.3	6	42682110	42692027	ENSCAFP00000029405.3_6_56531697_56532187	6	56531697	56532187	0.1529	0.123	1.2428	pseudo
ENSCAFG00000004205	ENSCAFP00000006248.3	15	13872680	13897551	ENSCAFP00000035760.2_29_22443894_22445094	29	22443894	22445094	0.0557	0.1232	0.4519	pseudo
ENSCAFG00000006465	ENSCAFP00000009678.3	27	858068	877029	ENSCAFP00000009678.3_32_31736920_31737417	32	31736920	31737417	0.1373	0.1244	1.1038	pseudo
ENSCAFG00000020225	ENSCAFP00000037829.1	9	58593672	58656079	ENSCAFP00000037829.1_8_54356714_54357638	8	54356714	54357638	0.0318	0.1244	0.2559	pseudo
ENSCAFG00000019044	ENSCAFP00000028105.3	7	79264740	79268083	ENSCAFP00000036948.1_6_37862949_37863269	6	37862949	37863269	0.0983	0.1245	0.7895	pseudo
ENSCAFG00000018228	ENSCAFP00000032947.2	7	65393907	65395281	ENSCAFP00000032947.2_29_26124664_26125812	29	26124664	26125812	0.0879	0.1245	0.7065	pseudo
ENSCAFG00000000141	ENSCAFP00000000207.3	10	938682	949032	ENSCAFP00000000207.3_X_59486145_59486789	X	59486145	59486789	0.091	0.1246	0.7303	pseudo
ENSCAFG00000008640	ENSCAFP00000012688.3	27	5461576	5463452	ENSCAFP00000015324.3_X_43849356_43850565	X	43849356	43850565	0.0504	0.1246	0.4048	pseudo
ENSCAFG00000001609	ENSCAFP00000002344.4	12	10480573	10489631	ENSCAFP00000002344.4_1_5745872_5746948	1	5745872	5746948	0.096	0.1248	0.7693	pseudo
ENSCAFG00000003595	ENSCAFP00000005355.3	15	6880065	6887975	ENSCAFP00000026985.3_X_89337858_89339846	X	89337858	89339846	0.0557	0.1249	0.4457	intact
ENSCAFG00000014926	ENSCAFP00000021990.3	30	15687945	15706311	ENSCAFP00000021990.3_X_51649139_51649587	X	51649139	51649587	0.0832	0.1249	0.6663	pseudo
ENSCAFG00000006639	ENSCAFP00000009923.3	24	18556528	18561026	ENSCAFP00000009923.3_34_35283457_35284529	34	35283457	35284529	0.107	0.1252	0.8552	pseudo
ENSCAFG00000008021	ENSCAFP00000011852.3	29	21881048	21884401	ENSCAFP00000032002.2_21_432390_433133	21	432390	433133	0.0476	0.1252	0.38	pseudo
ENSCAFG00000012707	ENSCAFP00000018692.3	17	60461245	60463496	ENSCAFP00000018692.3_16_53945320_53945721	16	53945320	53945721	0.1295	0.1253	1.0328	pseudo
ENSCAFG00000015064	ENSCAFP00000042527.1	18	53241987	53307713	ENSCAFP00000042527.1_13_18853954_18854509	13	18853954	18854509	0.0792	0.1253	0.6316	pseudo
ENSCAFG00000015077	ENSCAFP00000022224.3	27	38468919	38472375	ENSCAFP00000036306.1_38_21014968_21015561	38	21014968	21015561	0.0383	0.1254	0.3052	pseudo
ENSCAFG00000001383	ENSCAFP00000001971.3	10	26117273	26118857	ENSCAFP00000001971.3_6_39473839_39474122	6	39473839	39474122	0.1216	0.1259	0.9663	pseudo
ENSCAFG00000014542	ENSCAFP00000021305.3	18	52751132	52794364	ENSCAFP00000021305.3_2_40515040_40515507	2	40515040	40515507	0.0588	0.126	0.4668	pseudo
ENSCAFG00000010045	ENSCAFP00000014776.3	31	34276223	34282233	ENSCAFP00000014776.3_11_1365015_1365284	11	1365015	1365284	0.0395	0.1261	0.3135	intact
ENSCAFG00000032388	ENSCAFP00000035984.1	9	18474617	18484329	ENSCAFP00000035984.1_20_36900045_36900696	20	36900045	36900696	0.0471	0.1264	0.3727	pseudo
ENSCAFG00000000950	ENSCAFP00000001357.3	12	2712958	2718657	ENSCAFP00000001357.3_19_3653368_3653655	19	3653368	3653655	0.1988	0.1268	1.5676	pseudo
ENSCAFG00000000443	ENSCAFP00000000649.3	12	512945	516144	ENSCAFP00000017996.3_1_105990312_105990710	1	105990312	105990710	0.0687	0.127	0.5406	pseudo
ENSCAFG00000000443	ENSCAFP00000000649.3	12	512945	516144	ENSCAFP00000029328.3_1_105989980_105990780	1	105989980	105990780	0.0687	0.127	0.5406	pseudo
ENSCAFG00000013472	ENSCAFP00000019839.3	38	17579696	17630212	ENSCAFP00000019839.3_4_4900104_4900433	4	4900104	4900433	0.0305	0.127	0.24	pseudo
ENSCAFG00000013214	ENSCAFP00000019653.3	30	10488059	10513241	ENSCAFP00000019653.3_19_25563811_25565126	19	25563811	25565126	0.0836	0.1273	0.6566	pseudo
ENSCAFG00000024955	ENSCAFP00000034331.2	18	51406706	51407693	ENSCAFP00000039175.1_37_11061866_11062357	37	11061866	11062357	0.0405	0.1279	0.3163	intact
ENSCAFG00000014439	ENSCAFP00000021319.3	27	38075935	38080106	ENSCAFP00000021319.3_7_67014512_67015346	7	67014512	67015346	0.1022	0.1281	0.7981	pseudo
ENSCAFG00000003186	ENSCAFP00000004752.4	15	3762571	3771551	ENSCAFP00000004752.4_18_53501688_53502032	18	53501688	53502032	0.1698	0.1287	1.3192	pseudo
ENSCAFG00000016686	ENSCAFP00000024537.3	30	25175868	25210255	ENSCAFP00000042743.1_16_39456707_39457677	16	39456707	39457677	0.1055	0.1288	0.8187	pseudo
ENSCAFG00000003953	ENSCAFP00000005883.3	16	8508180	8528497	ENSCAFP00000005883.3_18_12060035_12061262	18	12060035	12061262	0.0881	0.1289	0.6833	pseudo
ENSCAFG00000015399	ENSCAFP00000022691.3	37	25898013	25918040	ENSCAFP00000022691.3_19_19837336_19838385	19	19837336	19838385	0.0774	0.129	0.6	pseudo
ENSCAFG00000007236	ENSCAFP00000010746.3	16	42983363	43000036	ENSCAFP00000010746.3_11_33033558_33034869	11	33033558	33034869	0.078	0.1291	0.604	pseudo
ENSCAFG00000015201	ENSCAFP00000022415.3	26	30606194	30630262	ENSCAFP00000022415.3_34_5612100_5612600	34	5612100	5612600	0.148	0.1291	1.1461	pseudo
ENSCAFG00000010865	ENSCAFP00000016007.3	37	7010895	7020336	ENSCAFP00000016007.3_18_24734604_24736269	18	24734604	24736269	0.0679	0.1293	0.5253	pseudo
ENSCAFG00000001090	ENSCAFP00000038140.1	10	23798998	23810843	ENSCAFP00000038140.1_10_67812040_67812294	10	67812040	67812294	0.1539	0.1294	1.1888	pseudo
ENSCAFG00000008021	ENSCAFP00000011852.3	29	21881048	21884401	ENSCAFP00000031266.2_4_19211463_19212178	4	19211463	19212178	0.08	0.1296	0.6175	pseudo
ENSCAFG00000010335	ENSCAFP00000015193.2	33	14485605	14493209	ENSCAFP00000015193.2_6_7578794_7579417	6	7578794	7579417	0.0718	0.1296	0.5542	pseudo
ENSCAFG00000014472	ENSCAFP00000021361.3	18	52776663	52779798	ENSCAFP00000021361.3_X_51444538_51445355	X	51444538	51445355	0.0595	0.1296	0.4595	pseudo
ENSCAFG00000007547	ENSCAFP00000011207.3	24	23633604	23653272	ENSCAFP00000011207.3_35_1345230_1345487	35	1345230	1345487	0.0654	0.1297	0.504	pseudo
ENSCAFG00000006693	ENSCAFP00000028191.3	24	18673625	18683317	ENSCAFP00000042792.1_20_55350006_55350382	20	55350006	55350382	0.0702	0.1299	0.5407	pseudo
ENSCAFG00000016168	ENSCAFP00000023833.3	27	45344304	45384050	ENSCAFP00000023833.3_27_13072915_13073517	27	13072915	13073517	0.0253	0.1303	0.1944	intact
ENSCAFG00000019840	ENSCAFP00000029381.3	5	63976208	63980363	ENSCAFP00000029381.3_13_11436547_11436917	13	11436547	11436917	0.0606	0.1303	0.4651	pseudo
ENSCAFG00000015077	ENSCAFP00000022224.3	27	38468919	38472375	ENSCAFP00000019717.3_7_71764455_71764976	7	71764455	71764976	0.0404	0.1307	0.3091	pseudo
ENSCAFG00000015077	ENSCAFP00000022224.3	27	38468919	38472375	ENSCAFP00000039607.1_7_71764091_71764450	7	71764091	71764450	0.0404	0.1307	0.3091	pseudo
ENSCAFG00000012488	ENSCAFP00000018394.1	2	73615729	73628211	ENSCAFP00000018394.1_15_39602072_39602578	15	39602072	39602578	0.0983	0.1309	0.7509	pseudo
ENSCAFG00000006580	ENSCAFP00000009851.3	27	1016290	1019830	ENSCAFP00000042305.1_16_46694817_46695314	16	46694817	46695314	0.0405	0.1313	0.3086	pseudo
ENSCAFG00000032040	ENSCAFP00000036206.1	17	33953590	33977079	ENSCAFP00000036206.1_7_25941843_25942142	7	25941843	25942142	0.0915	0.1314	0.6965	pseudo
ENSCAFG00000018277	ENSCAFP00000026998.3	8	71284321	71286973	ENSCAFP00000026998.3_24_21013508_21014570	24	21013508	21014570	0.0557	0.1315	0.4238	pseudo
ENSCAFG00000012291	ENSCAFP00000018104.2	26	22786991	22800195	ENSCAFP00000018104.2_X_62988093_62988932	X	62988093	62988932	0.068	0.1318	0.516	pseudo
ENSCAFG00000008038	ENSCAFP00000040840.1	26	7375589	7401065	ENSCAFP00000040840.1_21_33290477_33291007	21	33290477	33291007	0.0404	0.1318	0.3064	pseudo
ENSCAFG00000005877	ENSCAFP00000008786.3	9	399092	402796	ENSCAFP00000008786.3_3_90688123_90688556	3	90688123	90688556	0.0978	0.1321	0.7402	pseudo
ENSCAFG00000000071	ENSCAFP00000000108.3	10	204679	205881	ENSCAFP00000000108.3_32_34227878_34228337	32	34227878	34228337	0.0801	0.1323	0.6058	pseudo
ENSCAFG00000005708	ENSCAFP00000008539.3	17	25368401	25378128	ENSCAFP00000008539.3_6_46294499_46294747	6	46294499	46294747	0.1351	0.1325	1.0196	pseudo
ENSCAFG00000019357	ENSCAFP00000028593.3	6	38404753	38426126	ENSCAFP00000028593.3_11_60600291_60600871	11	60600291	60600871	0.07	0.1325	0.5279	pseudo
ENSCAFG00000032063	ENSCAFP00000037558.1	27	35129379	35133382	ENSCAFP00000037558.1_36_6881098_6881271	36	6881098	6881271	0	0.1329	0	intact
ENSCAFG00000002897	ENSCAFP00000004286.3	14	39511326	39519597	ENSCAFP00000033692.2_36_5005014_5005491	36	5005014	5005491	0.0589	0.1333	0.4418	pseudo
ENSCAFG00000016880	ENSCAFP00000024837.3	9	25122623	25125856	ENSCAFP00000024837.3_7_58573343_58573618	7	58573343	58573618	0.0816	0.1333	0.6117	pseudo
ENSCAFG00000020014	ENSCAFP00000029654.3	5	70745657	70756797	ENSCAFP00000029654.3_34_16509505_16509846	34	16509505	16509846	0.1203	0.1333	0.9024	pseudo
ENSCAFG00000018372	ENSCAFP00000027139.3	X	91329243	91337951	ENSCAFP00000018161.3_27_5910360_5910536	27	5910360	5910536	0.0893	0.1335	0.669	pseudo
ENSCAFG00000013083	ENSCAFP00000034056.2	18	51270203	51270678	ENSCAFP00000034056.2_23_876717_876968	23	876717	876968	0.0873	0.1336	0.6532	pseudo
ENSCAFG00000019130	ENSCAFP00000028229.3	9	45232975	45238978	ENSCAFP00000028229.3_22_18280154_18280542	22	18280154	18280542	0.0876	0.134	0.6534	pseudo
ENSCAFG00000028510	ENSCAFP00000038231.1	11	64094721	64101711	ENSCAFP00000038231.1_3_55277138_55277635	3	55277138	55277635	0.0264	0.134	0.1967	pseudo
ENSCAFG00000010612	ENSCAFP00000015634.3	7	1001417	1015677	ENSCAFP00000015634.3_15_6373005_6373492	15	6373005	6373492	0.0585	0.1341	0.4361	pseudo
ENSCAFG00000005777	ENSCAFP00000008644.3	21	25944460	25947503	ENSCAFP00000008634.3_5_20881585_20882235	5	20881585	20882235	0.0593	0.1347	0.44	pseudo
ENSCAFG00000005764	ENSCAFP00000008630.3	23	19827257	19829099	ENSCAFP00000008630.3_17_47366334_47366927	17	47366334	47366927	0.1073	0.1349	0.7958	pseudo
ENSCAFG00000005764	ENSCAFP00000008630.3	23	19827257	19829099	ENSCAFP00000039079.1_17_47366313_47366803	17	47366313	47366803	0.1073	0.1349	0.7958	pseudo
ENSCAFG00000017670	ENSCAFP00000026061.3	6	22264112	22275990	ENSCAFP00000026061.3_8_35874025_35874798	8	35874025	35874798	0.0438	0.135	0.3243	pseudo
ENSCAFG00000029884	ENSCAFP00000042580.1	29	7484296	7489691	ENSCAFP00000042580.1_24_22737195_22737465	24	22737195	22737465	0.0909	0.135	0.6729	pseudo
ENSCAFG00000032728	ENSCAFP00000038919.1	9	54897330	54907664	ENSCAFP00000026226.2_6_63734316_63734897	6	63734316	63734897	0.127	0.1351	0.9406	pseudo
ENSCAFG00000016025	ENSCAFP00000023613.3	9	22020959	22035370	ENSCAFP00000023613.3_X_66740479_66741230	X	66740479	66741230	0.0848	0.1353	0.6265	pseudo
ENSCAFG00000004533	ENSCAFP00000006773.3	22	5711210	5714899	ENSCAFP00000006773.3_12_26402055_26402562	12	26402055	26402562	0.0465	0.1354	0.3435	pseudo
ENSCAFG00000004895	ENSCAFP00000007299.3	19	30640429	30645704	ENSCAFP00000036568.1_13_21502336_21502605	13	21502336	21502605	0.0149	0.1355	0.1099	intact
ENSCAFG00000017679	ENSCAFP00000026092.3	9	34386230	34424465	ENSCAFP00000026092.3_17_13574502_13575752	17	13574502	13575752	0.0822	0.1355	0.6069	pseudo
ENSCAFG00000015077	ENSCAFP00000022224.3	27	38468919	38472375	ENSCAFP00000032940.2_3_79213644_79214366	3	79213644	79214366	0.0545	0.1358	0.4011	pseudo
ENSCAFG00000017524	ENSCAFP00000025808.3	9	32990387	32995912	ENSCAFP00000025808.3_30_4854670_4854950	30	4854670	4854950	0.1365	0.1358	1.0055	pseudo
ENSCAFG00000015005	ENSCAFP00000022117.3	2	78166449	78205503	ENSCAFP00000022117.3_10_53989017_53990324	10	53989017	53990324	0.1101	0.136	0.8101	pseudo
ENSCAFG00000007154	ENSCAFP00000010672.3	27	2189327	2193773	ENSCAFP00000039567.1_31_22343302_22344226	31	22343302	22344226	0.0483	0.1366	0.3536	pseudo
ENSCAFG00000004724	ENSCAFP00000007040.3	9	5298342	5311184	ENSCAFP00000020001.3_31_28081622_28081822	31	28081622	28081822	0.0766	0.1368	0.5598	pseudo
ENSCAFG00000004724	ENSCAFP00000007040.3	9	5298342	5311184	ENSCAFP00000020001.3_31_28980569_28980769	31	28980569	28980769	0.0766	0.1368	0.5598	pseudo
ENSCAFG00000032244	ENSCAFP00000041429.1	24	36570172	36601200	ENSCAFP00000038211.1_9_23917290_23917576	9	23917290	23917576	0.119	0.1369	0.869	pseudo
ENSCAFG00000023414	ENSCAFP00000003492.2	10	45138538	45154744	ENSCAFP00000003492.2_28_51706_52988	28	51706	52988	0.0523	0.1371	0.3818	pseudo
ENSCAFG00000002856	ENSCAFP00000004225.3	14	38579446	38581983	ENSCAFP00000004225.3_3_17611957_17612250	3	17611957	17612250	0.1513	0.1371	1.1038	pseudo
ENSCAFG00000002897	ENSCAFP00000004286.3	14	39511326	39519597	ENSCAFP00000033692.2_28_7198444_7198844	28	7198444	7198844	0.1305	0.1372	0.9513	pseudo
ENSCAFG00000015077	ENSCAFP00000022224.3	27	38468919	38472375	ENSCAFP00000030707.2_16_37318569_37319141	16	37318569	37319141	0.0506	0.1373	0.3684	pseudo
ENSCAFG00000015284	ENSCAFP00000022538.2	26	30835314	30898001	ENSCAFP00000015455.3_18_9701603_9701947	18	9701603	9701947	0.2015	0.1373	1.4669	pseudo
ENSCAFG00000011598	ENSCAFP00000017076.3	9	12547166	12554684	ENSCAFP00000017076.3_30_21262672_21264223	30	21262672	21264223	0.0985	0.1374	0.7169	pseudo
ENSCAFG00000011324	ENSCAFP00000016673.3	26	18300785	18307625	ENSCAFP00000016673.3_10_43544353_43544721	10	43544353	43544721	0.0379	0.1376	0.2753	pseudo
ENSCAFG00000028827	ENSCAFP00000038211.1	29	307525	357962	ENSCAFP00000038211.1_X_25520131_25520465	X	25520131	25520465	0.1093	0.138	0.7925	pseudo
ENSCAFG00000030019	ENSCAFP00000036705.1	26	16351375	16352773	ENSCAFP00000036705.1_3_34760960_34761129	3	34760960	34761129	0.0654	0.1382	0.4734	pseudo
ENSCAFG00000012195	ENSCAFP00000034772.2	27	25473816	25492908	ENSCAFP00000017995.3_7_13173797_13174780	7	13173797	13174780	0.1076	0.1387	0.7756	pseudo
ENSCAFG00000010865	ENSCAFP00000016007.3	37	7010895	7020336	ENSCAFP00000016007.3_25_26496893_26498517	25	26496893	26498517	0.0586	0.1388	0.422	pseudo
ENSCAFG00000016020	ENSCAFP00000023597.3	6	12421735	12424679	ENSCAFP00000008574.3_5_67795762_67796774	5	67795762	67796774	0.0315	0.139	0.2266	pseudo
ENSCAFG00000006580	ENSCAFP00000009851.3	27	1016290	1019830	ENSCAFP00000031267.1_13_7970906_7971664	13	7970906	7971664	0.0538	0.1392	0.3863	pseudo
ENSCAFG00000012431	ENSCAFP00000018307.3	37	11200590	11229743	ENSCAFP00000024097.2_X_25630844_25631152	X	25630844	25631152	0.0441	0.1402	0.3145	intact
ENSCAFG00000008212	ENSCAFP00000012073.3	2	56341885	56345554	ENSCAFP00000037191.1_5_52716426_52716757	5	52716426	52716757	0.1677	0.1405	1.193	pseudo
ENSCAFG00000029840	ENSCAFP00000039835.1	12	49626563	49630929	ENSCAFP00000039835.1_X_71718680_71720461	X	71718680	71720461	0.0797	0.1405	0.567	pseudo
ENSCAFG00000006395	ENSCAFP00000009582.3	15	35692221	35698674	ENSCAFP00000009582.3_9_20332985_20333299	9	20332985	20333299	0.0752	0.1406	0.5352	pseudo
ENSCAFG00000002703	ENSCAFP00000003949.2	1	103098706	103100878	ENSCAFP00000003949.2_28_8193993_8194244	28	8193993	8194244	0.0453	0.1407	0.3218	pseudo
ENSCAFG00000005502	ENSCAFP00000008235.3	16	23276763	23287785	ENSCAFP00000008235.3_X_35838817_35839684	X	35838817	35839684	0.0779	0.1407	0.5537	pseudo
ENSCAFG00000008021	ENSCAFP00000011852.3	29	21881048	21884401	ENSCAFP00000034053.2_11_38803744_38804420	11	38803744	38804420	0.0915	0.1408	0.65	pseudo
ENSCAFG00000003495	ENSCAFP00000005207.3	1	106703413	106711781	ENSCAFP00000005207.3_1_10598127_10598731	1	10598127	10598731	0.0466	0.1409	0.3305	pseudo
ENSCAFG00000011349	ENSCAFP00000016702.3	18	49905161	49908182	ENSCAFP00000016702.3_29_29944343_29944972	29	29944343	29944972	0.0685	0.141	0.4857	intact
ENSCAFG00000007504	ENSCAFP00000011145.3	24	23411350	23423367	ENSCAFP00000011145.3_13_44909311_44910542	13	44909311	44910542	0.0896	0.1411	0.6347	pseudo
ENSCAFG00000004247	ENSCAFP00000006306.3	18	16968397	17021829	ENSCAFP00000006306.3_28_12481875_12482774	28	12481875	12482774	0.075	0.1414	0.5302	pseudo
ENSCAFG00000019620	ENSCAFP00000029020.3	X	122838762	122851163	ENSCAFP00000013709.3_33_7039971_7041443	33	7039971	7041443	0.0585	0.1414	0.4136	pseudo
ENSCAFG00000000580	ENSCAFP00000000820.3	13	2729503	2763613	ENSCAFP00000039718.1_20_33180731_33181478	20	33180731	33181478	0.1432	0.1415	1.0127	pseudo
ENSCAFG00000005861	ENSCAFP00000008767.3	2	35803663	35805467	ENSCAFP00000008767.3_3_48891097_48891375	3	48891097	48891375	0.077	0.1415	0.5441	intact
ENSCAFG00000015399	ENSCAFP00000022691.3	37	25898013	25918040	ENSCAFP00000022691.3_JH373239.1_736773_738114	JH373239.1	736773	738114	0.0851	0.1421	0.5993	pseudo
ENSCAFG00000017680	ENSCAFP00000029246.3	9	49784061	49786271	ENSCAFP00000029246.3_32_13349324_13349887	32	13349324	13349887	0.0456	0.1424	0.3204	pseudo
ENSCAFG00000008683	ENSCAFP00000012826.3	26	9319232	9356259	ENSCAFP00000024344.3_32_7137837_7139153	32	7137837	7139153	0.068	0.1426	0.4766	pseudo
ENSCAFG00000006580	ENSCAFP00000009851.3	27	1016290	1019830	ENSCAFP00000028871.4_1_98004665_98005150	1	98004665	98005150	0.063	0.1428	0.4412	pseudo
ENSCAFG00000012256	ENSCAFP00000039588.1	27	25575805	25590239	ENSCAFP00000039588.1_7_9749432_9749776	7	9749432	9749776	0.1061	0.143	0.7418	pseudo
ENSCAFG00000005788	ENSCAFP00000008656.3	21	25981308	25986399	ENSCAFP00000008656.3_8_44082860_44083339	8	44082860	44083339	0.1576	0.1433	1.0999	pseudo
ENSCAFG00000024955	ENSCAFP00000034331.2	18	51406706	51407693	ENSCAFP00000034331.2_2_64345615_64346112	2	64345615	64346112	0.0441	0.1433	0.308	pseudo
ENSCAFG00000016600	ENSCAFP00000024416.3	30	24040793	24063408	ENSCAFP00000038474.1_25_13443296_13444193	25	13443296	13444193	0.1444	0.1434	1.0063	pseudo
ENSCAFG00000008212	ENSCAFP00000012073.3	2	56341885	56345554	ENSCAFP00000012073.3_10_1754869_1755216	10	1754869	1755216	0.0756	0.1436	0.5266	pseudo
ENSCAFG00000001139	ENSCAFP00000001603.3	10	24379997	24411766	ENSCAFP00000042756.1_8_41705888_41706619	8	41705888	41706619	0.0645	0.1437	0.4488	pseudo
ENSCAFG00000017680	ENSCAFP00000029246.3	9	49784061	49786271	ENSCAFP00000029246.3_4_65981945_65982658	4	65981945	65982658	0.063	0.1438	0.438	pseudo
ENSCAFG00000016912	ENSCAFP00000024874.3	4	40756782	40770088	ENSCAFP00000010650.3_X_57390463_57390942	X	57390463	57390942	0.0455	0.1439	0.316	intact
ENSCAFG00000002541	ENSCAFP00000003704.3	15	647513	666827	ENSCAFP00000036482.1_X_45970249_45971066	X	45970249	45971066	0.0986	0.1442	0.6837	pseudo
ENSCAFG00000006465	ENSCAFP00000009678.3	27	858068	877029	ENSCAFP00000009678.3_8_53633215_53633559	8	53633215	53633559	0.1413	0.1442	0.9796	pseudo
ENSCAFG00000019544	ENSCAFP00000028901.3	9	48723021	48726001	ENSCAFP00000028901.3_28_28114527_28114763	28	28114527	28114763	0.0273	0.1442	0.189	intact
ENSCAFG00000018094	ENSCAFP00000026742.3	4	58663624	58667964	ENSCAFP00000037158.1_11_54482794_54483297	11	54482794	54483297	0.0805	0.1446	0.5571	pseudo
ENSCAFG00000032202	ENSCAFP00000038407.1	15	55749684	55751620	ENSCAFP00000038407.1_31_15854242_15854466	31	15854242	15854466	0.0941	0.1446	0.6504	intact
ENSCAFG00000007616	ENSCAFP00000011311.3	26	6487874	6519673	ENSCAFP00000011311.3_1_78703666_78705704	1	78703666	78705704	0.0418	0.1448	0.2888	pseudo
ENSCAFG00000017688	ENSCAFP00000026100.3	X	75306975	75309258	ENSCAFP00000026100.3_26_22445738_22445983	26	22445738	22445983	0.039	0.1448	0.2695	intact
ENSCAFG00000015287	ENSCAFP00000041916.1	8	33616497	33642041	ENSCAFP00000022549.3_6_24075753_24076235	6	24075753	24076235	0.0992	0.1452	0.6834	pseudo
ENSCAFG00000006580	ENSCAFP00000009851.3	27	1016290	1019830	ENSCAFP00000015120.3_15_13514451_13515095	15	13514451	13515095	0.0476	0.1456	0.3268	pseudo
ENSCAFG00000007990	ENSCAFP00000011832.3	15	49066731	49070758	ENSCAFP00000011832.3_20_10720646_10721433	20	10720646	10721433	0.0443	0.1457	0.3039	pseudo
ENSCAFG00000031569	ENSCAFP00000031736.2	X	76039628	76049558	ENSCAFP00000032628.2_19_52203387_52205246	19	52203387	52205246	0.0917	0.1458	0.6286	pseudo
ENSCAFG00000015077	ENSCAFP00000022224.3	27	38468919	38472375	ENSCAFP00000027867.3_30_24751726_24752049	30	24751726	24752049	0.0421	0.1462	0.2878	pseudo
ENSCAFG00000008720	ENSCAFP00000012825.3	2	58954432	58962448	ENSCAFP00000012825.3_15_45988243_45989058	15	45988243	45989058	0.0615	0.1465	0.4197	pseudo
ENSCAFG00000015077	ENSCAFP00000022224.3	27	38468919	38472375	ENSCAFP00000027867.3_19_40408658_40409086	19	40408658	40409086	0.0517	0.1466	0.3527	pseudo
ENSCAFG00000015077	ENSCAFP00000022224.3	27	38468919	38472375	ENSCAFP00000036576.1_19_40408658_40409263	19	40408658	40409263	0.0517	0.1466	0.3527	pseudo
ENSCAFG00000031549	ENSCAFP00000042903.1	3	239651	245078	ENSCAFP00000042903.1_X_65259862_65260247	X	65259862	65260247	0.052	0.1467	0.3546	pseudo
ENSCAFG00000011734	ENSCAFP00000017275.3	34	15966306	15999107	ENSCAFP00000009537.3_3_39499828_39500411	3	39499828	39500411	0.1047	0.1469	0.7128	pseudo
ENSCAFG00000030019	ENSCAFP00000036705.1	26	16351375	16352773	ENSCAFP00000036705.1_14_53244624_53244806	14	53244624	53244806	0.0783	0.1471	0.5324	pseudo
ENSCAFG00000028715	ENSCAFP00000037265.1	X	119151722	119161866	ENSCAFP00000037265.1_33_29350933_29351400	33	29350933	29351400	0.0692	0.1471	0.4701	intact
ENSCAFG00000006465	ENSCAFP00000009678.3	27	858068	877029	ENSCAFP00000009678.3_X_61316867_61317385	X	61316867	61317385	0.092	0.1472	0.6249	pseudo
ENSCAFG00000023414	ENSCAFP00000003492.2	10	45138538	45154744	ENSCAFP00000015194.4_1_71341168_71342582	1	71341168	71342582	0.0409	0.1479	0.2765	pseudo
ENSCAFG00000006580	ENSCAFP00000009851.3	27	1016290	1019830	ENSCAFP00000027256.2_10_24057946_24058281	10	24057946	24058281	0.0526	0.1486	0.3542	pseudo
ENSCAFG00000017680	ENSCAFP00000029246.3	9	49784061	49786271	ENSCAFP00000029246.3_X_93178781_93179343	X	93178781	93179343	0.065	0.1486	0.4374	pseudo
ENSCAFG00000009601	ENSCAFP00000014113.3	33	8018232	8023518	ENSCAFP00000014113.3_20_35012061_35012435	20	35012061	35012435	0.094	0.1492	0.63	pseudo
ENSCAFG00000006913	ENSCAFP00000033440.2	1	116960989	116967493	ENSCAFP00000033440.2_4_77371954_77372209	4	77371954	77372209	0.2539	0.1498	1.6946	pseudo
ENSCAFG00000004752	ENSCAFP00000007082.2	9	5231980	5235158	ENSCAFP00000007082.2_11_667686_668321	11	667686	668321	0.1029	0.1501	0.6855	pseudo
ENSCAFG00000017710	ENSCAFP00000031472.2	6	23181066	23230262	ENSCAFP00000026131.3_7_35561562_35562336	7	35561562	35562336	0.0879	0.1504	0.5845	pseudo
ENSCAFG00000030021	ENSCAFP00000040343.1	16	9313264	9325940	ENSCAFP00000037604.1_3_1083183_1083527	3	1083183	1083527	0.0156	0.1504	0.1037	intact
ENSCAFG00000003905	ENSCAFP00000005824.3	12	67433234	67451696	ENSCAFP00000005824.3_33_29272570_29273300	33	29272570	29273300	0.1377	0.1507	0.9139	pseudo
ENSCAFG00000012706	ENSCAFP00000018680.3	18	50890605	50894978	ENSCAFP00000018680.3_17_26085735_26086070	17	26085735	26086070	0.113	0.1507	0.7494	pseudo
ENSCAFG00000009289	ENSCAFP00000013652.3	24	31217255	31220308	ENSCAFP00000017146.3_10_49790863_49791106	10	49790863	49791106	0.0875	0.1512	0.5789	pseudo
ENSCAFG00000019472	ENSCAFP00000028798.3	6	38966854	38968703	ENSCAFP00000039005.1_X_73521496_73522217	X	73521496	73522217	0.0458	0.1512	0.3027	pseudo
ENSCAFG00000030749	ENSCAFP00000024949.3	7	42241145	42249405	ENSCAFP00000024949.3_6_42421299_42422409	6	42421299	42422409	0.0522	0.1514	0.3451	pseudo
ENSCAFG00000011131	ENSCAFP00000030433.2	2	69659911	69710436	ENSCAFP00000030433.2_1_111249118_111249561	1	111249118	111249561	0.1404	0.1515	0.9271	pseudo
ENSCAFG00000031628	ENSCAFP00000040729.1	10	43490622	43507605	ENSCAFP00000042444.1_23_46614431_46614879	23	46614431	46614879	0.1039	0.1515	0.6861	pseudo
ENSCAFG00000013686	ENSCAFP00000040927.1	17	63723674	63788384	ENSCAFP00000000596.3_16_13084686_13085004	16	13084686	13085004	0.104	0.1515	0.6864	pseudo
ENSCAFG00000002856	ENSCAFP00000004225.3	14	38579446	38581983	ENSCAFP00000004225.3_X_31082625_31082921	X	31082625	31082921	0.0567	0.1517	0.3734	pseudo
ENSCAFG00000008640	ENSCAFP00000012688.3	27	5461576	5463452	ENSCAFP00000015324.3_34_2563937_2564960	34	2563937	2564960	0.1029	0.1521	0.6763	pseudo
ENSCAFG00000032630	ENSCAFP00000036708.1	20	51174538	51175968	ENSCAFP00000036708.1_X_113823520_113823745	X	113823520	113823745	0.1288	0.1525	0.8449	pseudo
ENSCAFG00000014618	ENSCAFP00000021552.3	37	24916823	24930830	ENSCAFP00000021552.3_12_25641926_25642434	12	25641926	25642434	0.0853	0.1526	0.5586	pseudo
ENSCAFG00000015672	ENSCAFP00000023032.3	X	42057260	42060446	ENSCAFP00000023032.3_19_21654512_21654892	19	21654512	21654892	0.1182	0.1526	0.7747	pseudo
ENSCAFG00000016025	ENSCAFP00000023613.3	9	22020959	22035370	ENSCAFP00000023613.3_10_53075716_53076449	10	53075716	53076449	0.1069	0.1528	0.6997	pseudo
ENSCAFG00000018247	ENSCAFP00000026957.3	7	66407322	66421498	ENSCAFP00000026957.3_10_11342038_11342291	10	11342038	11342291	0.0591	0.1529	0.3869	pseudo
ENSCAFG00000018611	ENSCAFP00000027460.3	5	45056215	45120680	ENSCAFP00000020255.3_X_122297728_122298405	X	122297728	122298405	0.1108	0.1529	0.7243	pseudo
ENSCAFG00000013284	ENSCAFP00000019593.2	X	17773467	17802863	ENSCAFP00000019593.2_22_34098211_34099286	22	34098211	34099286	0.0559	0.153	0.3651	pseudo
ENSCAFG00000007694	ENSCAFP00000011412.3	23	37577338	37584860	ENSCAFP00000011412.3_6_59509338_59509598	6	59509338	59509598	0.1119	0.1531	0.731	pseudo
ENSCAFG00000015077	ENSCAFP00000022224.3	27	38468919	38472375	ENSCAFP00000038559.1_24_44914370_44915032	24	44914370	44915032	0.0387	0.1532	0.2524	pseudo
ENSCAFG00000004752	ENSCAFP00000007082.2	9	5231980	5235158	ENSCAFP00000007082.2_11_10665870_10666487	11	10665870	10666487	0.0919	0.1533	0.599	pseudo
ENSCAFG00000006541	ENSCAFP00000009784.3	20	22634076	22653866	ENSCAFP00000009784.3_2_1708930_1709397	2	1708930	1709397	0.1706	0.1538	1.1098	intact
ENSCAFG00000016594	ENSCAFP00000024404.1	6	17679757	17683450	ENSCAFP00000024404.1_21_32739132_32739588	21	32739132	32739588	0.0923	0.1543	0.5984	pseudo
ENSCAFG00000002215	ENSCAFP00000003226.3	10	41832854	41842211	ENSCAFP00000038524.1_33_14625053_14625358	33	14625053	14625358	0.1324	0.1546	0.8564	intact
ENSCAFG00000012488	ENSCAFP00000018394.1	2	73615729	73628211	ENSCAFP00000018394.1_17_60767345_60767858	17	60767345	60767858	0.0584	0.1546	0.378	pseudo
ENSCAFG00000011598	ENSCAFP00000017076.3	9	12547166	12554684	ENSCAFP00000017076.3_4_16195505_16196392	4	16195505	16196392	0.1063	0.1548	0.6868	pseudo
ENSCAFG00000008021	ENSCAFP00000011852.3	29	21881048	21884401	ENSCAFP00000040447.1_25_30378630_30379376	25	30378630	30379376	0.0664	0.1552	0.4282	pseudo
ENSCAFG00000013053	ENSCAFP00000019217.3	3	54400519	54402966	ENSCAFP00000037646.1_36_1588711_1589094	36	1588711	1589094	0.0907	0.1552	0.5846	intact
ENSCAFG00000017151	ENSCAFP00000025264.3	X	56290582	56296314	ENSCAFP00000025264.3_3_62794540_62795315	3	62794540	62795315	0.0923	0.1554	0.5944	pseudo
ENSCAFG00000011324	ENSCAFP00000016673.3	26	18300785	18307625	ENSCAFP00000016673.3_15_40858286_40858624	15	40858286	40858624	0.1176	0.1556	0.7556	pseudo
ENSCAFG00000003215	ENSCAFP00000042365.1	11	67621205	67630649	ENSCAFP00000004778.3_14_2462918_2463247	14	2462918	2463247	0.0638	0.1557	0.4096	intact
ENSCAFG00000013460	ENSCAFP00000019818.3	7	17710666	17848770	ENSCAFP00000019818.3_22_17388603_17388797	22	17388603	17388797	0.0644	0.1558	0.4133	pseudo
ENSCAFG00000002858	ENSCAFP00000004241.3	JH373336.1	16499	28606	ENSCAFP00000004241.3_13_58882960_58884015	13	58882960	58884015	0.0777	0.1565	0.4967	pseudo
ENSCAFG00000015077	ENSCAFP00000022224.3	27	38468919	38472375	ENSCAFP00000027867.3_28_7102145_7102507	28	7102145	7102507	0.046	0.1565	0.2939	pseudo
ENSCAFG00000001318	ENSCAFP00000001886.3	12	4602065	4604111	ENSCAFP00000039246.1_23_10952393_10953055	23	10952393	10953055	0.0477	0.157	0.3036	intact
ENSCAFG00000000950	ENSCAFP00000001357.3	12	2712958	2718657	ENSCAFP00000001357.3_X_9751397_9751787	X	9751397	9751787	0.1342	0.1574	0.8529	pseudo
ENSCAFG00000018962	ENSCAFP00000027996.3	X	107177491	107181116	ENSCAFP00000027996.3_X_29577913_29578584	X	29577913	29578584	0.1153	0.1574	0.7327	pseudo
ENSCAFG00000006580	ENSCAFP00000009851.3	27	1016290	1019830	ENSCAFP00000027256.2_25_337166_337462	25	337166	337462	0.0468	0.1575	0.297	pseudo
ENSCAFG00000016493	ENSCAFP00000024264.3	9	23171602	23175949	ENSCAFP00000024264.3_4_18300173_18300737	4	18300173	18300737	0.1667	0.1575	1.0586	pseudo
ENSCAFG00000017510	ENSCAFP00000025789.3	8	61272363	61285886	ENSCAFP00000025789.3_27_5991905_5992568	27	5991905	5992568	0.1491	0.1575	0.9467	pseudo
ENSCAFG00000010335	ENSCAFP00000015193.2	33	14485605	14493209	ENSCAFP00000035193.1_20_51480514_51481386	20	51480514	51481386	0.0865	0.1581	0.5474	pseudo
ENSCAFG00000001139	ENSCAFP00000001603.3	10	24379997	24411766	ENSCAFP00000042756.1_20_51326610_51327500	20	51326610	51327500	0.0924	0.1584	0.5836	pseudo
ENSCAFG00000014630	ENSCAFP00000021561.3	9	20063524	20066915	ENSCAFP00000034946.1_2_69501517_69501882	2	69501517	69501882	0.1244	0.1588	0.7838	pseudo
ENSCAFG00000005101	ENSCAFP00000035922.1	23	9070953	9077058	ENSCAFP00000042437.1_33_24014646_24015377	33	24014646	24015377	0.1259	0.159	0.792	pseudo
ENSCAFG00000025112	ENSCAFP00000034691.2	14	11995994	12008054	ENSCAFP00000034691.2_2_11478154_11478492	2	11478154	11478492	0.0855	0.1597	0.5354	pseudo
ENSCAFG00000009541	ENSCAFP00000014026.3	31	29370930	29380452	ENSCAFP00000014026.3_13_49573220_49573875	13	49573220	49573875	0.1259	0.1598	0.788	pseudo
ENSCAFG00000018277	ENSCAFP00000026998.3	8	71284321	71286973	ENSCAFP00000034009.2_X_46330549_46331405	X	46330549	46331405	0.0706	0.1598	0.4415	pseudo
ENSCAFG00000015158	ENSCAFP00000030501.2	6	10506465	10507214	ENSCAFP00000039740.1_11_43523814_43524288	11	43523814	43524288	0.0795	0.1599	0.497	pseudo
ENSCAFG00000020136	ENSCAFP00000035849.1	9	55895025	55898774	ENSCAFP00000037470.1_24_4571343_4571755	24	4571343	4571755	0.1265	0.16	0.7906	pseudo
ENSCAFG00000007547	ENSCAFP00000011207.3	24	23633604	23653272	ENSCAFP00000011207.3_7_59199884_59200151	7	59199884	59200151	0.0588	0.1601	0.3676	pseudo
ENSCAFG00000013419	ENSCAFP00000019771.3	9	10201384	10217715	ENSCAFP00000019771.3_3_61669574_61670090	3	61669574	61670090	0.1976	0.1604	1.2314	pseudo
ENSCAFG00000000190	ENSCAFP00000000270.3	1	25836709	25839118	ENSCAFP00000000270.3_19_14111354_14111626	19	14111354	14111626	0.1013	0.1607	0.6306	pseudo
ENSCAFG00000030250	ENSCAFP00000036688.1	13	349262	361876	ENSCAFP00000036688.1_15_55575653_55576021	15	55575653	55576021	0.157	0.1607	0.9771	intact
ENSCAFG00000002897	ENSCAFP00000004286.3	14	39511326	39519597	ENSCAFP00000033692.2_X_54223428_54223901	X	54223428	54223901	0.1024	0.1609	0.6362	pseudo
ENSCAFG00000006913	ENSCAFP00000033440.2	1	116960989	116967493	ENSCAFP00000033440.2_2_41813657_41813917	2	41813657	41813917	0.1206	0.1611	0.7486	intact
ENSCAFG00000000061	ENSCAFP00000000082.3	10	117051	120167	ENSCAFP00000000082.3_25_4607769_4608132	25	4607769	4608132	0.0668	0.1613	0.4144	pseudo
ENSCAFG00000007199	ENSCAFP00000010689.3	27	2221689	2229112	ENSCAFP00000034866.2_21_8539078_8540220	21	8539078	8540220	0.0616	0.1613	0.3819	pseudo
ENSCAFG00000008021	ENSCAFP00000011852.3	29	21881048	21884401	ENSCAFP00000037260.1_7_60442183_60442881	7	60442183	60442881	0.083	0.1613	0.5147	pseudo
ENSCAFG00000012784	ENSCAFP00000018831.3	18	50970089	50973891	ENSCAFP00000038125.1_X_76219467_76219967	X	76219467	76219967	0.0998	0.1613	0.6188	intact
ENSCAFG00000011666	ENSCAFP00000017166.3	5	11293060	11296611	ENSCAFP00000000903.3_19_43665766_43667709	19	43665766	43667709	0.0759	0.1616	0.4697	pseudo
ENSCAFG00000019044	ENSCAFP00000028105.3	7	79264740	79268083	ENSCAFP00000024170.1_X_107204497_107204841	X	107204497	107204841	0.0621	0.1626	0.3817	pseudo
ENSCAFG00000019840	ENSCAFP00000029381.3	5	63976208	63980363	ENSCAFP00000029381.3_2_41509335_41509811	2	41509335	41509811	0.0664	0.1626	0.4084	intact
ENSCAFG00000007199	ENSCAFP00000010689.3	27	2221689	2229112	ENSCAFP00000006766.3_21_33349180_33350463	21	33349180	33350463	0.0384	0.1633	0.2349	pseudo
ENSCAFG00000017311	ENSCAFP00000025531.3	7	43045150	43067297	ENSCAFP00000025531.3_X_60938389_60939132	X	60938389	60939132	0.0804	0.1637	0.4913	pseudo
ENSCAFG00000006580	ENSCAFP00000009851.3	27	1016290	1019830	ENSCAFP00000034562.2_5_74975013_74975513	5	74975013	74975513	0.0284	0.1642	0.173	pseudo
ENSCAFG00000014672	ENSCAFP00000021669.3	18	52854687	52865049	ENSCAFP00000021669.3_5_18753368_18754965	5	18753368	18754965	0.0972	0.1645	0.5909	pseudo
ENSCAFG00000007153	ENSCAFP00000010623.3	29	10953371	11042786	ENSCAFP00000010623.3_X_35098860_35099474	X	35098860	35099474	0.0318	0.1647	0.1928	pseudo
ENSCAFG00000010508	ENSCAFP00000015453.2	31	37118296	37130744	ENSCAFP00000015453.2_21_3965811_3966107	21	3965811	3966107	0.0741	0.1648	0.4498	pseudo
ENSCAFG00000012195	ENSCAFP00000034772.2	27	25473816	25492908	ENSCAFP00000017995.3_24_16995889_16996793	24	16995889	16996793	0.0986	0.1648	0.5987	pseudo
ENSCAFG00000017688	ENSCAFP00000026100.3	X	75306975	75309258	ENSCAFP00000026100.3_26_9915267_9915482	26	9915267	9915482	0.1156	0.1649	0.7008	intact
ENSCAFG00000010045	ENSCAFP00000014776.3	31	34276223	34282233	ENSCAFP00000014776.3_10_64658628_64658849	10	64658628	64658849	0.3024	0.1652	1.8306	pseudo
ENSCAFG00000020136	ENSCAFP00000035849.1	9	55895025	55898774	ENSCAFP00000033209.2_11_54425365_54425655	11	54425365	54425655	0.1209	0.1655	0.7303	pseudo
ENSCAFG00000005091	ENSCAFP00000007587.3	1	113018958	113025838	ENSCAFP00000038012.1_7_78432596_78433051	7	78432596	78433051	0.0509	0.1658	0.3069	pseudo
ENSCAFG00000006992	ENSCAFP00000010396.3	15	40391069	40400831	ENSCAFP00000038052.1_16_41542689_41542985	16	41542689	41542985	0.1226	0.1661	0.7385	pseudo
ENSCAFG00000013356	ENSCAFP00000019692.2	17	62641868	62685721	ENSCAFP00000000441.3_30_13479211_13480188	30	13479211	13480188	0.0875	0.1666	0.5253	intact
ENSCAFG00000004533	ENSCAFP00000006773.3	22	5711210	5714899	ENSCAFP00000040048.1_10_4391790_4392234	10	4391790	4392234	0.1306	0.1669	0.7824	pseudo
ENSCAFG00000024955	ENSCAFP00000034331.2	18	51406706	51407693	ENSCAFP00000034331.2_19_12963333_12963788	19	12963333	12963788	0.0498	0.167	0.2983	pseudo
ENSCAFG00000000071	ENSCAFP00000000108.3	10	204679	205881	ENSCAFP00000000108.3_2_57980314_57980637	2	57980314	57980637	0.1166	0.1672	0.6978	intact
ENSCAFG00000029835	ENSCAFP00000037711.1	5	80314811	80316274	ENSCAFP00000037711.1_3_57164795_57165326	3	57164795	57165326	0.0567	0.1673	0.3388	pseudo
ENSCAFG00000014821	ENSCAFP00000032151.2	X	40698728	40716860	ENSCAFP00000032151.2_15_38680648_38681514	15	38680648	38681514	0.136	0.1674	0.8122	pseudo
ENSCAFG00000012395	ENSCAFP00000018261.3	5	14834173	14836232	ENSCAFP00000018261.3_16_52861738_52862047	16	52861738	52862047	0.0362	0.1677	0.216	pseudo
ENSCAFG00000007555	ENSCAFP00000011218.3	1	119379238	119384861	ENSCAFP00000011218.3_19_7921256_7921474	19	7921256	7921474	0.0245	0.168	0.1459	pseudo
ENSCAFG00000008212	ENSCAFP00000012073.3	2	56341885	56345554	ENSCAFP00000037191.1_23_16875786_16876199	23	16875786	16876199	0.1303	0.1681	0.7751	pseudo
ENSCAFG00000000141	ENSCAFP00000000207.3	10	938682	949032	ENSCAFP00000000207.3_32_25122786_25123252	32	25122786	25123252	0.1356	0.1682	0.8061	pseudo
ENSCAFG00000017383	ENSCAFP00000025615.3	X	65850306	65954177	ENSCAFP00000025615.3_32_5163806_5164534	32	5163806	5164534	0.07	0.1682	0.4164	pseudo
ENSCAFG00000019044	ENSCAFP00000028105.3	7	79264740	79268083	ENSCAFP00000036948.1_8_28688132_28688587	8	28688132	28688587	0.0928	0.1692	0.5487	pseudo
ENSCAFG00000003408	ENSCAFP00000005070.3	14	55763586	55824629	ENSCAFP00000005070.3_6_56114183_56114880	6	56114183	56114880	0.1108	0.1698	0.6529	pseudo
ENSCAFG00000014955	ENSCAFP00000022025.3	34	35299106	35300924	ENSCAFP00000022025.3_17_23906344_23906664	17	23906344	23906664	0.0342	0.1698	0.2015	pseudo
ENSCAFG00000014018	ENSCAFP00000020674.3	8	22550532	22560450	ENSCAFP00000020674.3_X_14244810_14245459	X	14244810	14245459	0.1219	0.17	0.7169	pseudo
ENSCAFG00000032728	ENSCAFP00000038919.1	9	54897330	54907664	ENSCAFP00000038282.1_18_34881305_34881978	18	34881305	34881978	0.1166	0.1704	0.6844	pseudo
ENSCAFG00000030466	ENSCAFP00000042652.1	6	31249401	31260448	ENSCAFP00000042652.1_4_61068858_61069280	4	61068858	61069280	0.0534	0.1705	0.313	pseudo
ENSCAFG00000002856	ENSCAFP00000004225.3	14	38579446	38581983	ENSCAFP00000004225.3_32_20217843_20218152	32	20217843	20218152	0.046	0.1706	0.2697	pseudo
ENSCAFG00000006936	ENSCAFP00000010314.3	21	32099792	32102754	ENSCAFP00000034125.2_2_54783397_54783705	2	54783397	54783705	0.1927	0.1706	1.1293	pseudo
ENSCAFG00000019472	ENSCAFP00000028798.3	6	38966854	38968703	ENSCAFP00000028798.3_X_92530238_92530956	X	92530238	92530956	0.064	0.1706	0.3753	pseudo
ENSCAFG00000030099	ENSCAFP00000036187.1	10	67158833	67165737	ENSCAFP00000036187.1_6_71524771_71524998	6	71524771	71524998	0.068	0.1706	0.3989	pseudo
ENSCAFG00000025112	ENSCAFP00000034691.2	14	11995994	12008054	ENSCAFP00000034691.2_1_35225122_35225454	1	35225122	35225454	0.072	0.1707	0.4217	pseudo
ENSCAFG00000002856	ENSCAFP00000004225.3	14	38579446	38581983	ENSCAFP00000004225.3_27_10047878_10048190	27	10047878	10048190	0.0586	0.1708	0.3432	pseudo
ENSCAFG00000003054	ENSCAFP00000004546.1	11	67137710	67141645	ENSCAFP00000004546.1_21_7238280_7238588	21	7238280	7238588	0.17	0.1709	0.9947	pseudo
ENSCAFG00000029134	ENSCAFP00000030757.2	7	69866914	69871549	ENSCAFP00000024661.3_9_4914649_4915121	9	4914649	4915121	0.1582	0.1709	0.9261	pseudo
ENSCAFG00000016119	ENSCAFP00000037025.1	7	38797709	38803886	ENSCAFP00000013193.2_15_10195961_10196185	15	10195961	10196185	0.1683	0.171	0.9838	pseudo
ENSCAFG00000009593	ENSCAFP00000014095.3	33	7960148	7978568	ENSCAFP00000014095.3_7_31382596_31382951	7	31382596	31382951	0.1245	0.1712	0.7271	pseudo
ENSCAFG00000020136	ENSCAFP00000035849.1	9	55895025	55898774	ENSCAFP00000034599.2_27_34649990_34650376	27	34649990	34650376	0.1017	0.1717	0.5926	pseudo
ENSCAFG00000010493	ENSCAFP00000015447.3	33	17046189	17073113	ENSCAFP00000043080.1_7_56853757_56854675	7	56853757	56854675	0.0952	0.1718	0.554	pseudo
ENSCAFG00000012992	ENSCAFP00000019143.3	38	21163594	21193720	ENSCAFP00000019143.3_28_8756613_8756910	28	8756613	8756910	0.1645	0.1718	0.9576	pseudo
ENSCAFG00000016008	ENSCAFP00000030328.2	3	72988909	72993585	ENSCAFP00000030328.2_29_38381253_38381612	29	38381253	38381612	0.1349	0.172	0.7841	pseudo
ENSCAFG00000000663	ENSCAFP00000000945.3	13	4835341	4860159	ENSCAFP00000000945.3_33_22000090_22001177	33	22000090	22001177	0.13	0.1721	0.7554	pseudo
ENSCAFG00000020136	ENSCAFP00000035849.1	9	55895025	55898774	ENSCAFP00000037470.1_16_34790355_34790774	16	34790355	34790774	0.1435	0.1721	0.8342	pseudo
ENSCAFG00000019472	ENSCAFP00000028798.3	6	38966854	38968703	ENSCAFP00000028798.3_9_43586916_43587545	9	43586916	43587545	0.053	0.1723	0.3074	pseudo
ENSCAFG00000005694	ENSCAFP00000008526.3	15	19144143	19175674	ENSCAFP00000039952.1_27_27127993_27128492	27	27127993	27128492	0.0868	0.1725	0.5034	pseudo
ENSCAFG00000012222	ENSCAFP00000035643.2	11	12968894	12970496	ENSCAFP00000036158.1_31_19874856_19875972	31	19874856	19875972	0.1489	0.1726	0.8624	pseudo
ENSCAFG00000004306	ENSCAFP00000006397.3	19	22727161	22747990	ENSCAFP00000006397.3_X_76243083_76243590	X	76243083	76243590	0.2089	0.1727	1.21	pseudo
ENSCAFG00000018917	ENSCAFP00000027906.3	4	75306634	75322583	ENSCAFP00000027906.3_32_38643354_38643791	32	38643354	38643791	0.1581	0.1727	0.9154	pseudo
ENSCAFG00000012753	ENSCAFP00000018766.3	2	74118147	74133433	ENSCAFP00000018766.3_13_44512344_44513094	13	44512344	44513094	0.1643	0.1729	0.9498	pseudo
ENSCAFG00000013053	ENSCAFP00000019217.3	3	54400519	54402966	ENSCAFP00000019217.3_1_767374_767757	1	767374	767757	0.0817	0.1733	0.4716	pseudo
ENSCAFG00000016694	ENSCAFP00000030531.2	4	36938620	36942792	ENSCAFP00000030531.2_6_43272293_43272689	6	43272293	43272689	0.1078	0.1744	0.6182	pseudo
ENSCAFG00000008640	ENSCAFP00000012688.3	27	5461576	5463452	ENSCAFP00000015324.3_13_43871902_43873040	13	43871902	43873040	0.1381	0.1746	0.7908	pseudo
ENSCAFG00000032244	ENSCAFP00000041429.1	24	36570172	36601200	ENSCAFP00000041429.1_14_38587307_38587741	14	38587307	38587741	0.0678	0.1751	0.387	pseudo
ENSCAFG00000004403	ENSCAFP00000006557.3	1	109891253	109896712	ENSCAFP00000000897.1_13_4100438_4100788	13	4100438	4100788	0.0394	0.1752	0.2246	intact
ENSCAFG00000006670	ENSCAFP00000009963.3	26	1432729	1436926	ENSCAFP00000009963.3_23_15513335_15513670	23	15513335	15513670	0.0844	0.1752	0.4817	intact
ENSCAFG00000004533	ENSCAFP00000006773.3	22	5711210	5714899	ENSCAFP00000006773.3_3_10668175_10668651	3	10668175	10668651	0.0754	0.1753	0.4298	pseudo
ENSCAFG00000006580	ENSCAFP00000009851.3	27	1016290	1019830	ENSCAFP00000022575.3_29_1668700_1669191	29	1668700	1669191	0.075	0.1754	0.4276	pseudo
ENSCAFG00000002195	ENSCAFP00000003197.3	14	22153297	22220864	ENSCAFP00000003197.3_12_45326013_45326291	12	45326013	45326291	0.1082	0.1755	0.6168	pseudo
ENSCAFG00000030456	ENSCAFP00000038750.1	5	63110479	63121684	ENSCAFP00000038750.1_9_37406148_37406593	9	37406148	37406593	0.1523	0.1758	0.8661	pseudo
ENSCAFG00000011598	ENSCAFP00000017076.3	9	12547166	12554684	ENSCAFP00000017076.3_8_17641879_17642769	8	17641879	17642769	0.1222	0.1759	0.6947	pseudo
ENSCAFG00000013232	ENSCAFP00000030830.2	2	75781259	75785591	ENSCAFP00000030830.2_12_2587280_2587800	12	2587280	2587800	0.108	0.176	0.6139	pseudo
ENSCAFG00000018174	ENSCAFP00000041534.1	6	26322478	26329529	ENSCAFP00000036054.1_27_45131412_45131723	27	45131412	45131723	0.1731	0.1761	0.9832	pseudo
ENSCAFG00000016776	ENSCAFP00000024658.3	4	38887418	38893746	ENSCAFP00000024658.3_3_37417599_37417971	3	37417599	37417971	0.0751	0.1762	0.4261	pseudo
ENSCAFG00000005625	ENSCAFP00000008423.3	22	48579062	48699693	ENSCAFP00000008423.3_4_49165049_49165685	4	49165049	49165685	0.1077	0.1763	0.6112	pseudo
ENSCAFG00000006580	ENSCAFP00000009851.3	27	1016290	1019830	ENSCAFP00000014633.3_8_60815116_60815370	8	60815116	60815370	0.0712	0.1763	0.4037	pseudo
ENSCAFG00000016008	ENSCAFP00000030328.2	3	72988909	72993585	ENSCAFP00000037332.1_11_62791123_62791551	11	62791123	62791551	0.1318	0.1765	0.7466	pseudo
ENSCAFG00000000702	ENSCAFP00000001005.3	13	8833376	8888271	ENSCAFP00000001005.3_23_42839379_42840262	23	42839379	42840262	0.1407	0.1768	0.7956	pseudo
ENSCAFG00000018174	ENSCAFP00000041534.1	6	26322478	26329529	ENSCAFP00000034112.2_X_17798760_17798933	X	17798760	17798933	0.1165	0.1768	0.6591	pseudo
ENSCAFG00000008021	ENSCAFP00000011852.3	29	21881048	21884401	ENSCAFP00000032002.2_31_19121511_19122251	31	19121511	19122251	0.137	0.1771	0.7738	pseudo
ENSCAFG00000015249	ENSCAFP00000022458.3	8	32847668	32866565	ENSCAFP00000022458.3_4_79981167_79981949	4	79981167	79981949	0.0752	0.1772	0.4247	pseudo
ENSCAFG00000016119	ENSCAFP00000037025.1	7	38797709	38803886	ENSCAFP00000013193.2_31_22007690_22007911	31	22007690	22007911	0.1446	0.1772	0.8164	pseudo
ENSCAFG00000012488	ENSCAFP00000018394.1	2	73615729	73628211	ENSCAFP00000018394.1_23_20048834_20049169	23	20048834	20049169	0.1109	0.1774	0.6249	pseudo
ENSCAFG00000029620	ENSCAFP00000039765.1	17	30805541	30816120	ENSCAFP00000039765.1_15_10544356_10544682	15	10544356	10544682	0.1527	0.1775	0.8605	pseudo
ENSCAFG00000029134	ENSCAFP00000030757.2	7	69866914	69871549	ENSCAFP00000042293.1_8_68978064_68978399	8	68978064	68978399	0.1285	0.178	0.722	pseudo
ENSCAFG00000006810	ENSCAFP00000010156.3	25	12326376	12331398	ENSCAFP00000031105.2_14_25310129_25310422	14	25310129	25310422	0.0866	0.1781	0.4865	pseudo
ENSCAFG00000005101	ENSCAFP00000035922.1	23	9070953	9077058	ENSCAFP00000007594.3_25_36576168_36577010	25	36576168	36577010	0.1345	0.1783	0.7542	pseudo
ENSCAFG00000004030	ENSCAFP00000005971.3	15	13326517	13357358	ENSCAFP00000005971.3_5_29816468_29816939	5	29816468	29816939	0.1241	0.1784	0.696	pseudo
ENSCAFG00000024504	ENSCAFP00000033438.2	5	69887187	69910376	ENSCAFP00000033438.2_30_14884912_14885382	30	14884912	14885382	0.1361	0.179	0.7604	pseudo
ENSCAFG00000029016	ENSCAFP00000040621.1	7	24369223	24383926	ENSCAFP00000040621.1_17_60689781_60690567	17	60689781	60690567	0.1093	0.179	0.6106	pseudo
ENSCAFG00000029889	ENSCAFP00000041095.1	30	7256467	7259080	ENSCAFP00000041095.1_12_66995326_66995551	12	66995326	66995551	0.0928	0.1797	0.5164	pseudo
ENSCAFG00000017710	ENSCAFP00000031472.2	6	23181066	23230262	ENSCAFP00000031472.2_23_25487771_25488509	23	25487771	25488509	0.1098	0.1798	0.6107	pseudo
ENSCAFG00000028827	ENSCAFP00000038211.1	29	307525	357962	ENSCAFP00000039450.1_17_14656005_14656275	17	14656005	14656275	0.1835	0.1798	1.0204	pseudo
ENSCAFG00000001324	ENSCAFP00000001900.3	10	25528476	25530202	ENSCAFP00000001900.3_23_27584927_27585983	23	27584927	27585983	0.0734	0.18	0.4081	pseudo
ENSCAFG00000016333	ENSCAFP00000024059.3	4	35875257	35889960	ENSCAFP00000030959.1_X_59722008_59723362	X	59722008	59723362	0.1131	0.1804	0.627	pseudo
ENSCAFG00000008212	ENSCAFP00000012073.3	2	56341885	56345554	ENSCAFP00000012073.3_7_34199975_34200250	7	34199975	34200250	0.1693	0.1805	0.9378	pseudo
ENSCAFG00000012222	ENSCAFP00000035643.2	11	12968894	12970496	ENSCAFP00000035929.1_18_30411361_30412165	18	30411361	30412165	0.148	0.1805	0.8204	pseudo
ENSCAFG00000011286	ENSCAFP00000042288.1	32	29017421	29028119	ENSCAFP00000016614.3_32_6588265_6588588	32	6588265	6588588	0.1599	0.1812	0.8822	pseudo
ENSCAFG00000014506	ENSCAFP00000021402.3	X	38493026	38505382	ENSCAFP00000021402.3_28_26409800_26410126	28	26409800	26410126	0.1454	0.1816	0.8008	pseudo
ENSCAFG00000000702	ENSCAFP00000001005.3	13	8833376	8888271	ENSCAFP00000001005.3_22_35570519_35571805	22	35570519	35571805	0.1394	0.1817	0.7673	pseudo
ENSCAFG00000004222	ENSCAFP00000006265.3	19	20739107	20775792	ENSCAFP00000006265.3_10_9697697_9698275	10	9697697	9698275	0.2487	0.1819	1.3674	pseudo
ENSCAFG00000016811	ENSCAFP00000039336.1	7	41559113	41565355	ENSCAFP00000039336.1_1_7879443_7879811	1	7879443	7879811	0.1106	0.182	0.6076	pseudo
ENSCAFG00000001818	ENSCAFP00000002660.3	11	50156089	50167536	ENSCAFP00000002660.3_1_7926513_7927378	1	7926513	7927378	0.125	0.1823	0.6858	pseudo
ENSCAFG00000003409	ENSCAFP00000005080.3	17	7105811	7122747	ENSCAFP00000005080.3_X_94449678_94450638	X	94449678	94450638	0.1033	0.1823	0.5664	pseudo
ENSCAFG00000028485	ENSCAFP00000040304.1	1	112416501	112426855	ENSCAFP00000040304.1_12_59275786_59276232	12	59275786	59276232	0.1657	0.1823	0.9087	pseudo
ENSCAFG00000020389	ENSCAFP00000030239.3	5	82255677	82313500	ENSCAFP00000030239.3_12_10446557_10446952	12	10446557	10446952	0.1838	0.1826	1.0067	pseudo
ENSCAFG00000004724	ENSCAFP00000007040.3	9	5298342	5311184	ENSCAFP00000024097.2_X_80132485_80132742	X	80132485	80132742	0.0848	0.1831	0.4634	pseudo
ENSCAFG00000001728	ENSCAFP00000002516.3	12	11445519	11449714	ENSCAFP00000002516.3_1_104819637_104820203	1	104819637	104820203	0.1395	0.1832	0.7612	pseudo
ENSCAFG00000008873	ENSCAFP00000013045.3	26	9970456	9975820	ENSCAFP00000013045.3_12_37782856_37783636	12	37782856	37783636	0.1484	0.1833	0.8099	pseudo
ENSCAFG00000009211	ENSCAFP00000013575.3	21	40831917	40840403	ENSCAFP00000013575.3_25_22016798_22017675	25	22016798	22017675	0.2016	0.1836	1.0978	pseudo
ENSCAFG00000018174	ENSCAFP00000041534.1	6	26322478	26329529	ENSCAFP00000040550.1_3_14033497_14033781	3	14033497	14033781	0.1652	0.1836	0.8999	pseudo
ENSCAFG00000029892	ENSCAFP00000005417.3	1	107010694	107014169	ENSCAFP00000005417.3_5_77792518_77792961	5	77792518	77792961	0.1017	0.1841	0.5521	pseudo
ENSCAFG00000011713	ENSCAFP00000017225.3	9	12301009	12307315	ENSCAFP00000017225.3_2_42706385_42708041	2	42706385	42708041	0.1449	0.1844	0.7862	pseudo
ENSCAFG00000009745	ENSCAFP00000014322.4	24	33128379	33132023	ENSCAFP00000014322.4_1_14813320_14813829	1	14813320	14813829	0.118	0.1847	0.6389	pseudo
ENSCAFG00000032728	ENSCAFP00000038919.1	9	54897330	54907664	ENSCAFP00000038282.1_X_106759834_106760544	X	106759834	106760544	0.1472	0.1847	0.7968	pseudo
ENSCAFG00000012488	ENSCAFP00000018394.1	2	73615729	73628211	ENSCAFP00000018394.1_18_53648153_53648666	18	53648153	53648666	0.093	0.1849	0.5028	pseudo
ENSCAFG00000015077	ENSCAFP00000022224.3	27	38468919	38472375	ENSCAFP00000041206.1_35_1904315_1904965	35	1904315	1904965	0.0673	0.1849	0.3642	pseudo
ENSCAFG00000004895	ENSCAFP00000007299.3	19	30640429	30645704	ENSCAFP00000036568.1_36_10233223_10233507	36	10233223	10233507	0.15	0.1851	0.8105	pseudo
ENSCAFG00000010287	ENSCAFP00000015115.3	32	20707388	20877784	ENSCAFP00000015115.3_1_59794479_59794922	1	59794479	59794922	0.1139	0.1851	0.6153	pseudo
ENSCAFG00000018353	ENSCAFP00000027119.3	20	52653144	52677579	ENSCAFP00000027119.3_4_34597691_34598664	4	34597691	34598664	0.1662	0.1853	0.8965	pseudo
ENSCAFG00000013915	ENSCAFP00000020498.3	5	20906091	20912523	ENSCAFP00000020498.3_3_72639393_72639729	3	72639393	72639729	0.0914	0.1854	0.4927	pseudo
ENSCAFG00000005517	ENSCAFP00000008250.3	16	23305565	23335825	ENSCAFP00000008250.3_2_26492377_26493176	2	26492377	26493176	0.1018	0.1855	0.5488	pseudo
ENSCAFG00000023283	ENSCAFP00000031007.2	2	59736311	59751666	ENSCAFP00000036907.1_15_32061515_32062095	15	32061515	32062095	0.1063	0.1855	0.5733	pseudo
ENSCAFG00000016811	ENSCAFP00000039336.1	7	41559113	41565355	ENSCAFP00000039336.1_32_2599364_2599726	32	2599364	2599726	0.0991	0.1856	0.5339	pseudo
ENSCAFG00000032562	ENSCAFP00000039744.1	8	13575759	13582670	ENSCAFP00000034331.2_21_12639075_12639540	21	12639075	12639540	0.1668	0.1856	0.8988	pseudo
ENSCAFG00000006693	ENSCAFP00000028191.3	24	18673625	18683317	ENSCAFP00000014878.3_11_35522939_35523325	11	35522939	35523325	0.1343	0.1858	0.723	pseudo
ENSCAFG00000008661	ENSCAFP00000015329.3	27	5333820	5371089	ENSCAFP00000015324.3_20_31992265_31993653	20	31992265	31993653	0.1031	0.186	0.5542	pseudo
ENSCAFG00000018174	ENSCAFP00000041534.1	6	26322478	26329529	ENSCAFP00000040550.1_4_55268340_55268609	4	55268340	55268609	0.1494	0.1861	0.8027	pseudo
ENSCAFG00000001318	ENSCAFP00000001886.3	12	4602065	4604111	ENSCAFP00000001886.3_19_20042515_20043089	19	20042515	20043089	0.112	0.1862	0.6013	pseudo
ENSCAFG00000014707	ENSCAFP00000021683.3	2	77153276	77169947	ENSCAFP00000023197.3_33_28410392_28410874	33	28410392	28410874	0.1811	0.1863	0.9724	pseudo
ENSCAFG00000011380	ENSCAFP00000016748.3	34	12988785	13020145	ENSCAFP00000016748.3_22_50349589_50349926	22	50349589	50349926	0.1574	0.1868	0.8423	pseudo
ENSCAFG00000001318	ENSCAFP00000001886.3	12	4602065	4604111	ENSCAFP00000001886.3_9_30676463_30677075	9	30676463	30677075	0.0346	0.1873	0.1847	pseudo
ENSCAFG00000016162	ENSCAFP00000023824.3	7	39014259	39022887	ENSCAFP00000023824.3_33_4624222_4624477	33	4624222	4624477	0.2297	0.1873	1.2266	pseudo
ENSCAFG00000008640	ENSCAFP00000012688.3	27	5461576	5463452	ENSCAFP00000007853.3_6_59731755_59732782	6	59731755	59732782	0.1032	0.1874	0.5508	pseudo
ENSCAFG00000000811	ENSCAFP00000001160.3	1	54335832	54354757	ENSCAFP00000001160.3_1_111936193_111936449	1	111936193	111936449	0.1064	0.1876	0.5674	pseudo
ENSCAFG00000029395	ENSCAFP00000038646.1	17	20363874	20399931	ENSCAFP00000038646.1_15_53323571_53324956	15	53323571	53324956	0.1259	0.1876	0.6713	pseudo
ENSCAFG00000020014	ENSCAFP00000029654.3	5	70745657	70756797	ENSCAFP00000029654.3_27_41863415_41863753	27	41863415	41863753	0.0797	0.1878	0.4241	pseudo
ENSCAFG00000005764	ENSCAFP00000008630.3	23	19827257	19829099	ENSCAFP00000008630.3_15_15176871_15177205	15	15176871	15177205	0.1566	0.1879	0.8338	pseudo
ENSCAFG00000005764	ENSCAFP00000008630.3	23	19827257	19829099	ENSCAFP00000039079.1_15_15176764_15177068	15	15176764	15177068	0.1566	0.1879	0.8338	pseudo
ENSCAFG00000014630	ENSCAFP00000021561.3	9	20063524	20066915	ENSCAFP00000021561.3_X_90315339_90315747	X	90315339	90315747	0.1149	0.1882	0.6103	pseudo
ENSCAFG00000012992	ENSCAFP00000019143.3	38	21163594	21193720	ENSCAFP00000019143.3_33_10098346_10098752	33	10098346	10098752	0.1445	0.1885	0.7666	pseudo
ENSCAFG00000001978	ENSCAFP00000002911.2	10	34976670	35085996	ENSCAFP00000002911.2_36_19790023_19791121	36	19790023	19791121	0.1093	0.1887	0.579	pseudo
ENSCAFG00000007154	ENSCAFP00000010672.3	27	2189327	2193773	ENSCAFP00000039943.1_14_52462612_52463832	14	52462612	52463832	0.0607	0.1887	0.3215	pseudo
ENSCAFG00000008021	ENSCAFP00000011852.3	29	21881048	21884401	ENSCAFP00000032002.2_26_25848033_25848772	26	25848033	25848772	0.1164	0.1888	0.6164	pseudo
ENSCAFG00000012111	ENSCAFP00000017832.3	37	10243961	10247351	ENSCAFP00000017832.3_27_37226869_37227099	27	37226869	37227099	0.1531	0.1888	0.8111	pseudo
ENSCAFG00000031898	ENSCAFP00000039612.1	4	39378007	39409968	ENSCAFP00000039612.1_9_12775363_12775604	9	12775363	12775604	0.0748	0.1889	0.396	pseudo
ENSCAFG00000001318	ENSCAFP00000001886.3	12	4602065	4604111	ENSCAFP00000001886.3_4_71232577_71233215	4	71232577	71233215	0.0267	0.189	0.1414	pseudo
ENSCAFG00000001231	ENSCAFP00000001764.3	12	3996586	4007706	ENSCAFP00000035629.2_17_35275028_35275306	17	35275028	35275306	0.1127	0.1891	0.596	pseudo
ENSCAFG00000010149	ENSCAFP00000014914.3	6	546373	556561	ENSCAFP00000014914.3_11_60346093_60347261	11	60346093	60347261	0.1039	0.1892	0.549	pseudo
ENSCAFG00000006597	ENSCAFP00000041181.1	25	9430486	9555529	ENSCAFP00000032500.2_12_2032400_2032826	12	2032400	2032826	0.1703	0.1893	0.9	pseudo
ENSCAFG00000008021	ENSCAFP00000011852.3	29	21881048	21884401	ENSCAFP00000032002.2_26_26448572_26449312	26	26448572	26449312	0.1045	0.1894	0.5519	pseudo
ENSCAFG00000008873	ENSCAFP00000013045.3	26	9970456	9975820	ENSCAFP00000042600.1_28_12099116_12099796	28	12099116	12099796	0.1669	0.1894	0.8809	pseudo
ENSCAFG00000005024	ENSCAFP00000007480.3	2	28311976	28315521	ENSCAFP00000038624.1_9_60189269_60190082	9	60189269	60190082	0.1072	0.1895	0.5657	pseudo
ENSCAFG00000013811	ENSCAFP00000020367.3	37	17865837	17882298	ENSCAFP00000020367.3_38_2023679_2024347	38	2023679	2024347	0.0999	0.1895	0.5274	pseudo
ENSCAFG00000009211	ENSCAFP00000013575.3	21	40831917	40840403	ENSCAFP00000013575.3_37_10264771_10265304	37	10264771	10265304	0.0863	0.1903	0.4533	pseudo
ENSCAFG00000013686	ENSCAFP00000040927.1	17	63723674	63788384	ENSCAFP00000040927.1_17_57664686_57664966	17	57664686	57664966	0.1394	0.1906	0.7317	pseudo
ENSCAFG00000002703	ENSCAFP00000003949.2	1	103098706	103100878	ENSCAFP00000003949.2_16_5370560_5370802	16	5370560	5370802	0.0615	0.1907	0.3226	intact
ENSCAFG00000001379	ENSCAFP00000001970.3	10	26104263	26113733	ENSCAFP00000001970.3_32_19694634_19695152	32	19694634	19695152	0.1178	0.1912	0.6158	pseudo
ENSCAFG00000002387	ENSCAFP00000003460.3	10	44979740	44981366	ENSCAFP00000003460.3_29_19802728_19803048	29	19802728	19803048	0.1765	0.1914	0.9223	pseudo
ENSCAFG00000015748	ENSCAFP00000023142.3	4	29317165	29323691	ENSCAFP00000023142.3_14_36097993_36098267	14	36097993	36098267	0.1392	0.1916	0.7266	pseudo
ENSCAFG00000008221	ENSCAFP00000031554.2	6	18071020	18082844	ENSCAFP00000031554.2_20_51938585_51939694	20	51938585	51939694	0.0323	0.1918	0.1684	intact
ENSCAFG00000013800	ENSCAFP00000020348.3	6	8642128	8645604	ENSCAFP00000020348.3_17_30665081_30665392	17	30665081	30665392	0.1008	0.1923	0.5243	pseudo
ENSCAFG00000013934	ENSCAFP00000033982.2	18	52073117	52074289	ENSCAFP00000034743.1_33_28692134_28692445	33	28692134	28692445	0.1307	0.1923	0.6796	pseudo
ENSCAFG00000016541	ENSCAFP00000024324.3	4	36267430	36303679	ENSCAFP00000024324.3_18_38886638_38887560	18	38886638	38887560	0.1335	0.193	0.6916	pseudo
ENSCAFG00000012894	ENSCAFP00000019063.3	6	6583469	6595281	ENSCAFP00000036486.1_23_4931820_4932456	23	4931820	4932456	0.1064	0.1932	0.5508	pseudo
ENSCAFG00000031251	ENSCAFP00000022711.3	20	45440617	45443413	ENSCAFP00000022711.3_JH373336.1_48039_48239	JH373336.1	48039	48239	0.0933	0.1939	0.481	pseudo
ENSCAFG00000030749	ENSCAFP00000024949.3	7	42241145	42249405	ENSCAFP00000024949.3_7_71145361_71146428	7	71145361	71146428	0.0523	0.1943	0.2689	pseudo
ENSCAFG00000002793	ENSCAFP00000004126.3	12	39857057	39884499	ENSCAFP00000004126.3_11_52990351_52990815	11	52990351	52990815	0.1239	0.1944	0.637	pseudo
ENSCAFG00000015761	ENSCAFP00000023180.3	5	31657708	31661336	ENSCAFP00000023180.3_30_13302644_13303255	30	13302644	13303255	0.0806	0.1944	0.4147	pseudo
ENSCAFG00000018174	ENSCAFP00000041534.1	6	26322478	26329529	ENSCAFP00000040550.1_30_8676712_8676984	30	8676712	8676984	0.0793	0.1951	0.4063	pseudo
ENSCAFG00000028485	ENSCAFP00000040304.1	1	112416501	112426855	ENSCAFP00000040304.1_19_4766183_4766614	19	4766183	4766614	0.1606	0.1952	0.8224	pseudo
ENSCAFG00000011105	ENSCAFP00000016365.3	30	9475522	9492215	ENSCAFP00000008459.2_16_9337937_9338546	16	9337937	9338546	0.1592	0.1958	0.8128	pseudo
ENSCAFG00000020136	ENSCAFP00000035849.1	9	55895025	55898774	ENSCAFP00000034599.2_9_41774687_41774988	9	41774687	41774988	0.1281	0.196	0.6534	pseudo
ENSCAFG00000031270	ENSCAFP00000001692.3	12	3050383	3063780	ENSCAFP00000001692.3_25_34055686_34056066	25	34055686	34056066	0.1722	0.1962	0.8776	pseudo
ENSCAFG00000013915	ENSCAFP00000020498.3	5	20906091	20912523	ENSCAFP00000020498.3_34_11960006_11960351	34	11960006	11960351	0.1169	0.1966	0.5944	pseudo
ENSCAFG00000005764	ENSCAFP00000008630.3	23	19827257	19829099	ENSCAFP00000008630.3_6_51438391_51438720	6	51438391	51438720	0.1706	0.1967	0.8673	pseudo
ENSCAFG00000005764	ENSCAFP00000008630.3	23	19827257	19829099	ENSCAFP00000039079.1_6_51438394_51438821	6	51438394	51438821	0.1706	0.1967	0.8673	pseudo
ENSCAFG00000006498	ENSCAFP00000009728.3	21	29918022	29919321	ENSCAFP00000009728.3_20_41183090_41183476	20	41183090	41183476	0.1147	0.1968	0.5827	pseudo
ENSCAFG00000023207	ENSCAFP00000040510.1	1	48977755	49008593	ENSCAFP00000042725.1_6_46266613_46267061	6	46266613	46267061	0.1863	0.1977	0.9424	pseudo
ENSCAFG00000007154	ENSCAFP00000010672.3	27	2189327	2193773	ENSCAFP00000039943.1_X_62522914_62524082	X	62522914	62524082	0.0681	0.1978	0.3443	pseudo
ENSCAFG00000008021	ENSCAFP00000011852.3	29	21881048	21884401	ENSCAFP00000031266.2_X_29459230_29459873	X	29459230	29459873	0.0736	0.198	0.3715	pseudo
ENSCAFG00000018277	ENSCAFP00000026998.3	8	71284321	71286973	ENSCAFP00000033593.2_6_56813095_56813640	6	56813095	56813640	0.0558	0.1983	0.2815	pseudo
ENSCAFG00000008021	ENSCAFP00000011852.3	29	21881048	21884401	ENSCAFP00000040447.1_2_14279417_14280109	2	14279417	14280109	0.1485	0.1989	0.7469	pseudo
ENSCAFG00000014630	ENSCAFP00000021561.3	9	20063524	20066915	ENSCAFP00000034946.1_10_1048124_1048524	10	1048124	1048524	0.1422	0.1992	0.7135	pseudo
ENSCAFG00000006518	ENSCAFP00000037497.1	16	34120294	34145582	ENSCAFP00000037497.1_X_44096594_44097128	X	44096594	44097128	0.118	0.1992	0.5921	pseudo
ENSCAFG00000018136	ENSCAFP00000026794.3	6	26004367	26074996	ENSCAFP00000034285.1_16_14011101_14012196	16	14011101	14012196	0.1993	0.1999	0.9969	pseudo
ENSCAFG00000011738	ENSCAFP00000017287.3	24	37941702	37959468	ENSCAFP00000025034.3_4_42372804_42374828	4	42372804	42374828	0.1189	0.2	0.5944	pseudo
ENSCAFG00000000026	ENSCAFP00000000041.3	1	5070925	5106749	ENSCAFP00000000041.3_3_12447080_12447496	3	12447080	12447496	0.112	0.2003	0.5593	pseudo
ENSCAFG00000017846	ENSCAFP00000041904.1	4	57599800	57612273	ENSCAFP00000041904.1_9_26871320_26871523	9	26871320	26871523	0.1284	0.2005	0.6402	intact
ENSCAFG00000002602	ENSCAFP00000003788.3	12	33068948	33089657	ENSCAFP00000003788.3_1_73478170_73478466	1	73478170	73478466	0.0884	0.2006	0.4405	pseudo
ENSCAFG00000013659	ENSCAFP00000020138.3	34	19354869	19361729	ENSCAFP00000024479.3_17_48441802_48442666	17	48441802	48442666	0.1341	0.2006	0.6684	pseudo
ENSCAFG00000005898	ENSCAFP00000008831.3	25	135617	150797	ENSCAFP00000008831.3_36_2937205_2938460	36	2937205	2938460	0.1893	0.2007	0.9436	pseudo
ENSCAFG00000012565	ENSCAFP00000018533.3	17	60306254	60314130	ENSCAFP00000018533.3_14_10615495_10616161	14	10615495	10616161	0.106	0.2008	0.5278	pseudo
ENSCAFG00000015077	ENSCAFP00000022224.3	27	38468919	38472375	ENSCAFP00000039350.1_X_93892615_93893277	X	93892615	93893277	0.0654	0.2009	0.3256	pseudo
ENSCAFG00000018879	ENSCAFP00000027846.3	4	74934029	74951602	ENSCAFP00000027846.3_33_29025826_29026124	33	29025826	29026124	0.1349	0.201	0.6711	pseudo
ENSCAFG00000006580	ENSCAFP00000009851.3	27	1016290	1019830	ENSCAFP00000027256.2_30_30780186_30780479	30	30780186	30780479	0.042	0.2012	0.2085	pseudo
ENSCAFG00000004180	ENSCAFP00000006211.3	1	108757964	108836499	ENSCAFP00000006211.3_4_62098122_62099088	4	62098122	62099088	0.1279	0.2015	0.6348	pseudo
ENSCAFG00000008212	ENSCAFP00000012073.3	2	56341885	56345554	ENSCAFP00000012073.3_4_50630631_50630921	4	50630631	50630921	0.1016	0.2017	0.5037	pseudo
ENSCAFG00000019807	ENSCAFP00000029328.3	5	63682083	63690798	ENSCAFP00000017996.3_35_23883162_23883584	35	23883162	23883584	0.0498	0.2017	0.247	pseudo
ENSCAFG00000019807	ENSCAFP00000029328.3	5	63682083	63690798	ENSCAFP00000022425.2_35_23882882_23884107	35	23882882	23884107	0.0498	0.2017	0.247	pseudo
ENSCAFG00000018094	ENSCAFP00000026742.3	4	58663624	58667964	ENSCAFP00000037158.1_1_34343529_34343987	1	34343529	34343987	0.1465	0.2018	0.726	pseudo
ENSCAFG00000004533	ENSCAFP00000006773.3	22	5711210	5714899	ENSCAFP00000042932.1_17_44988519_44989002	17	44988519	44989002	0.1353	0.2019	0.6704	pseudo
ENSCAFG00000011516	ENSCAFP00000016929.3	4	4785866	4800958	ENSCAFP00000016929.3_X_38120733_38120970	X	38120733	38120970	0.1234	0.202	0.611	pseudo
ENSCAFG00000015077	ENSCAFP00000022224.3	27	38468919	38472375	ENSCAFP00000030707.2_36_13126450_13127282	36	13126450	13127282	0.0719	0.202	0.3558	pseudo
ENSCAFG00000008021	ENSCAFP00000011852.3	29	21881048	21884401	ENSCAFP00000040447.1_16_36452367_36453118	16	36452367	36453118	0.1006	0.2024	0.4968	pseudo
ENSCAFG00000000456	ENSCAFP00000000673.3	10	13217275	13227872	ENSCAFP00000000673.3_9_39687259_39687909	9	39687259	39687909	0.092	0.2027	0.4537	pseudo
ENSCAFG00000001139	ENSCAFP00000001603.3	10	24379997	24411766	ENSCAFP00000042756.1_2_62289881_62290722	2	62289881	62290722	0.1201	0.2033	0.5909	pseudo
ENSCAFG00000016369	ENSCAFP00000024103.3	8	41333115	41354320	ENSCAFP00000024103.3_15_45076277_45076911	15	45076277	45076911	0.1672	0.2037	0.821	pseudo
ENSCAFG00000015605	ENSCAFP00000037651.1	4	27886872	27893145	ENSCAFP00000012251.3_16_10101547_10101799	16	10101547	10101799	0.1237	0.2038	0.6067	pseudo
ENSCAFG00000008021	ENSCAFP00000011852.3	29	21881048	21884401	ENSCAFP00000031266.2_28_4536967_4537594	28	4536967	4537594	0.0622	0.2043	0.3044	pseudo
ENSCAFG00000016212	ENSCAFP00000023887.3	8	39442342	39465863	ENSCAFP00000023887.3_25_12498944_12499299	25	12498944	12499299	0.2406	0.2043	1.1775	pseudo
ENSCAFG00000013934	ENSCAFP00000033982.2	18	52073117	52074289	ENSCAFP00000033982.2_20_39173645_39173932	20	39173645	39173932	0.2287	0.2044	1.1187	pseudo
ENSCAFG00000005781	ENSCAFP00000008648.3	21	25973916	25975272	ENSCAFP00000008648.3_5_11642157_11642381	5	11642157	11642381	0.2002	0.2048	0.9773	pseudo
ENSCAFG00000014239	ENSCAFP00000021003.3	18	52380211	52397150	ENSCAFP00000021003.3_X_39995420_39996505	X	39995420	39996505	0.1321	0.2051	0.6442	pseudo
ENSCAFG00000030913	ENSCAFP00000042796.1	21	13787148	13793775	ENSCAFP00000042796.1_25_10276018_10276326	25	10276018	10276326	0.1131	0.2051	0.5513	pseudo
ENSCAFG00000004473	ENSCAFP00000006673.3	22	4548798	4571383	ENSCAFP00000006673.3_3_48633196_48633753	3	48633196	48633753	0.1018	0.2053	0.4961	pseudo
ENSCAFG00000006580	ENSCAFP00000009851.3	27	1016290	1019830	ENSCAFP00000022576.3_4_19054986_19055321	4	19054986	19055321	0.0601	0.2054	0.2924	pseudo
ENSCAFG00000016171	ENSCAFP00000023829.2	18	55014275	55018468	ENSCAFP00000023829.2_3_47022578_47022835	3	47022578	47022835	0.1079	0.2054	0.5251	pseudo
ENSCAFG00000001318	ENSCAFP00000001886.3	12	4602065	4604111	ENSCAFP00000039246.1_7_8715480_8715799	7	8715480	8715799	0.0941	0.2057	0.4575	pseudo
ENSCAFG00000032515	ENSCAFP00000036843.1	30	18194268	18213096	ENSCAFP00000017747.3_3_39290576_39290834	3	39290576	39290834	0.1644	0.2057	0.7994	pseudo
ENSCAFG00000015605	ENSCAFP00000037651.1	4	27886872	27893145	ENSCAFP00000012251.3_16_1695745_1695994	16	1695745	1695994	0.1282	0.2062	0.6219	pseudo
ENSCAFG00000007685	ENSCAFP00000011404.3	17	39484527	39486398	ENSCAFP00000011404.3_28_23879811_23880078	28	23879811	23880078	0.1624	0.2063	0.7874	pseudo
ENSCAFG00000013477	ENSCAFP00000019849.2	17	62901486	62927530	ENSCAFP00000005070.3_30_11286049_11286779	30	11286049	11286779	0.1239	0.2063	0.6006	pseudo
ENSCAFG00000013366	ENSCAFP00000019699.3	36	19131329	19134035	ENSCAFP00000042568.1_17_51492327_51492590	17	51492327	51492590	0.2173	0.2064	1.0529	pseudo
ENSCAFG00000019472	ENSCAFP00000028798.3	6	38966854	38968703	ENSCAFP00000039005.1_21_4848380_4849096	21	4848380	4849096	0.0562	0.2064	0.2722	pseudo
ENSCAFG00000008021	ENSCAFP00000011852.3	29	21881048	21884401	ENSCAFP00000031266.2_17_55080517_55081215	17	55080517	55081215	0.0918	0.2066	0.4443	pseudo
ENSCAFG00000020136	ENSCAFP00000029847.3	9	55894950	55898603	ENSCAFP00000029847.3_X_40554764_40555252	X	40554764	40555252	0.1364	0.2068	0.6595	pseudo
ENSCAFG00000002387	ENSCAFP00000003460.3	10	44979740	44981366	ENSCAFP00000003460.3_6_8867082_8867375	6	8867082	8867375	0.1501	0.207	0.7254	pseudo
ENSCAFG00000008152	ENSCAFP00000012003.3	29	22453920	22476433	ENSCAFP00000012003.3_29_36747118_36747513	29	36747118	36747513	0.246	0.2071	1.1881	pseudo
ENSCAFG00000017163	ENSCAFP00000031482.2	20	49352596	49357105	ENSCAFP00000006827.3_5_48647980_48648559	5	48647980	48648559	0.0842	0.2073	0.4062	pseudo
ENSCAFG00000018068	ENSCAFP00000034911.1	30	39248314	39263338	ENSCAFP00000034911.1_13_22023010_22023604	13	22023010	22023604	0.1537	0.2073	0.7414	pseudo
ENSCAFG00000007514	ENSCAFP00000011156.3	18	35880307	35963038	ENSCAFP00000011156.3_5_22820121_22820591	5	22820121	22820591	0.1503	0.2081	0.7224	pseudo
ENSCAFG00000018174	ENSCAFP00000041534.1	6	26322478	26329529	ENSCAFP00000036054.1_10_61421495_61421766	10	61421495	61421766	0.1608	0.2081	0.7727	pseudo
ENSCAFG00000007154	ENSCAFP00000010672.3	27	2189327	2193773	ENSCAFP00000023446.3_22_49637399_49638327	22	49637399	49638327	0.0639	0.2083	0.3067	pseudo
ENSCAFG00000032728	ENSCAFP00000038919.1	9	54897330	54907664	ENSCAFP00000033232.2_23_45017338_45017811	23	45017338	45017811	0.1238	0.2083	0.5944	pseudo
ENSCAFG00000032728	ENSCAFP00000038919.1	9	54897330	54907664	ENSCAFP00000042470.1_23_45017583_45018005	23	45017583	45018005	0.1238	0.2083	0.5944	pseudo
ENSCAFG00000016971	ENSCAFP00000024967.3	8	47842564	47856372	ENSCAFP00000040890.1_35_13337779_13338174	35	13337779	13338174	0.1754	0.2086	0.8411	pseudo
ENSCAFG00000006597	ENSCAFP00000009862.3	25	9551935	9558144	ENSCAFP00000032500.2_12_39990885_39991386	12	39990885	39991386	0.2174	0.2091	1.0394	pseudo
ENSCAFG00000003353	ENSCAFP00000004990.3	10	68838933	68841673	ENSCAFP00000004990.3_10_54986187_54986549	10	54986187	54986549	0.0799	0.2093	0.3816	pseudo
ENSCAFG00000006465	ENSCAFP00000009678.3	27	858068	877029	ENSCAFP00000009678.3_14_11698350_11698815	14	11698350	11698815	0.1757	0.2094	0.8388	pseudo
ENSCAFG00000011099	ENSCAFP00000016352.3	9	14998013	15006129	ENSCAFP00000016352.3_12_33964677_33965665	12	33964677	33965665	0.1216	0.2094	0.5809	pseudo
ENSCAFG00000001010	ENSCAFP00000031613.2	11	22388327	22410052	ENSCAFP00000009667.3_14_22373799_22374642	14	22373799	22374642	0.129	0.2094	0.6161	pseudo
ENSCAFG00000015768	ENSCAFP00000030976.2	2	80912334	80942785	ENSCAFP00000023229.3_4_242179_243383	4	242179	243383	0.0701	0.21	0.334	pseudo
ENSCAFG00000007154	ENSCAFP00000010672.3	27	2189327	2193773	ENSCAFP00000041970.1_26_14905599_14906752	26	14905599	14906752	0.0647	0.2106	0.3075	pseudo
ENSCAFG00000016686	ENSCAFP00000024537.3	30	25175868	25210255	ENSCAFP00000042743.1_10_61091496_61092380	10	61091496	61092380	0.1443	0.2106	0.6853	pseudo
ENSCAFG00000007303	ENSCAFP00000010874.3	1	117922651	117948402	ENSCAFP00000010874.3_8_6814217_6815699	8	6814217	6815699	0.1019	0.2108	0.4833	pseudo
ENSCAFG00000009090	ENSCAFP00000013223.3	32	7142622	7162746	ENSCAFP00000013223.3_35_25213611_25214276	35	25213611	25214276	0.1473	0.211	0.6979	pseudo
ENSCAFG00000011349	ENSCAFP00000016702.3	18	49905161	49908182	ENSCAFP00000016702.3_4_58672022_58672643	4	58672022	58672643	0.0613	0.2112	0.2905	pseudo
ENSCAFG00000005764	ENSCAFP00000008630.3	23	19827257	19829099	ENSCAFP00000008630.3_8_26725182_26725512	8	26725182	26725512	0.1575	0.2113	0.7455	pseudo
ENSCAFG00000005764	ENSCAFP00000008630.3	23	19827257	19829099	ENSCAFP00000039079.1_8_26725215_26725509	8	26725215	26725509	0.1575	0.2113	0.7455	pseudo
ENSCAFG00000032728	ENSCAFP00000038919.1	9	54897330	54907664	ENSCAFP00000038919.1_18_37728515_37729207	18	37728515	37729207	0.1507	0.2113	0.713	pseudo
ENSCAFG00000016912	ENSCAFP00000024874.3	4	40756782	40770088	ENSCAFP00000008796.3_19_8309431_8309853	19	8309431	8309853	0.1694	0.2114	0.8014	pseudo
ENSCAFG00000001855	ENSCAFP00000002712.3	14	14260113	14274281	ENSCAFP00000002712.3_12_58838159_58838622	12	58838159	58838622	0.1181	0.2117	0.5577	pseudo
ENSCAFG00000024700	ENSCAFP00000033796.2	12	35448253	35450007	ENSCAFP00000033796.2_11_52596731_52596970	11	52596731	52596970	0.3115	0.2119	1.4699	pseudo
ENSCAFG00000031613	ENSCAFP00000040380.1	24	18062945	18082163	ENSCAFP00000040380.1_7_20454879_20455385	7	20454879	20455385	0.1685	0.2122	0.7942	pseudo
ENSCAFG00000014648	ENSCAFP00000021611.3	8	28224478	28239190	ENSCAFP00000021611.3_21_46826680_46827373	21	46826680	46827373	0.1152	0.2125	0.5422	pseudo
ENSCAFG00000020136	ENSCAFP00000035849.1	9	55895025	55898774	ENSCAFP00000035849.1_18_38562355_38562702	18	38562355	38562702	0.1403	0.2127	0.6595	pseudo
ENSCAFG00000006580	ENSCAFP00000009851.3	27	1016290	1019830	ENSCAFP00000036349.1_X_92174143_92174418	X	92174143	92174418	0.061	0.213	0.2864	pseudo
ENSCAFG00000003699	ENSCAFP00000005510.3	19	2453140	2456553	ENSCAFP00000005510.3_2_46808692_46808988	2	46808692	46808988	0.0845	0.2132	0.3965	pseudo
ENSCAFG00000009211	ENSCAFP00000013575.3	21	40831917	40840403	ENSCAFP00000013575.3_9_43522066_43522884	9	43522066	43522884	0.1643	0.2133	0.7701	pseudo
ENSCAFG00000002000	ENSCAFP00000002960.3	11	51676101	51679196	ENSCAFP00000002960.3_X_59146933_59147721	X	59146933	59147721	0.1771	0.2137	0.8285	pseudo
ENSCAFG00000016665	ENSCAFP00000024508.3	30	24503095	24509423	ENSCAFP00000024508.3_2_84120945_84121196	2	84120945	84121196	0.1039	0.2139	0.4857	intact
ENSCAFG00000020014	ENSCAFP00000029654.3	5	70745657	70756797	ENSCAFP00000029654.3_10_44049393_44049732	10	44049393	44049732	0.0899	0.214	0.4202	pseudo
ENSCAFG00000031110	ENSCAFP00000040560.1	18	6568885	6578647	ENSCAFP00000040560.1_X_97988607_97988957	X	97988607	97988957	0.1639	0.2144	0.7642	pseudo
ENSCAFG00000004533	ENSCAFP00000006773.3	22	5711210	5714899	ENSCAFP00000006773.3_1_33795645_33796097	1	33795645	33796097	0.1636	0.2148	0.7615	pseudo
ENSCAFG00000015815	ENSCAFP00000023248.3	7	35438670	35476256	ENSCAFP00000023248.3_1_81579406_81580753	1	81579406	81580753	0.1627	0.2155	0.755	pseudo
ENSCAFG00000012109	ENSCAFP00000017833.3	28	29396333	29403719	ENSCAFP00000037966.1_3_1626682_1627342	3	1626682	1627342	0.149	0.2156	0.6911	pseudo
ENSCAFG00000002856	ENSCAFP00000004225.3	14	38579446	38581983	ENSCAFP00000004225.3_3_77742179_77742482	3	77742179	77742482	0.164	0.2158	0.76	pseudo
ENSCAFG00000006597	ENSCAFP00000041181.1	25	9430486	9555529	ENSCAFP00000009862.3_3_75398451_75398714	3	75398451	75398714	0.1445	0.216	0.669	pseudo
ENSCAFG00000006597	ENSCAFP00000041181.1	25	9430486	9555529	ENSCAFP00000042041.1_3_75398351_75398548	3	75398351	75398548	0.1445	0.216	0.669	pseudo
ENSCAFG00000006030	ENSCAFP00000009045.3	24	16478946	16484920	ENSCAFP00000009045.3_38_7973489_7974268	38	7973489	7974268	0.1527	0.2161	0.707	pseudo
ENSCAFG00000011856	ENSCAFP00000017457.3	24	39909073	39914903	ENSCAFP00000017457.3_27_26441148_26441449	27	26441148	26441449	0.1454	0.2161	0.673	pseudo
ENSCAFG00000001818	ENSCAFP00000002660.3	11	50156089	50167536	ENSCAFP00000034557.2_18_16462649_16463510	18	16462649	16463510	0.1511	0.2162	0.6987	pseudo
ENSCAFG00000016162	ENSCAFP00000023824.3	7	39014259	39022887	ENSCAFP00000023824.3_1_25652551_25652781	1	25652551	25652781	0.2343	0.2163	1.0831	pseudo
ENSCAFG00000016119	ENSCAFP00000037025.1	7	38797709	38803886	ENSCAFP00000013193.2_15_10501707_10501922	15	10501707	10501922	0.2246	0.2165	1.0372	pseudo
ENSCAFG00000028908	ENSCAFP00000025406.3	20	49443980	49445382	ENSCAFP00000025406.3_8_34769687_34770004	8	34769687	34770004	0.0308	0.2166	0.1421	pseudo
ENSCAFG00000019644	ENSCAFP00000029060.3	20	57685657	57691542	ENSCAFP00000038555.1_25_389162_389970	25	389162	389970	0.0777	0.2166	0.3587	pseudo
ENSCAFG00000006580	ENSCAFP00000009851.3	27	1016290	1019830	ENSCAFP00000015120.3_13_10714364_10715029	13	10714364	10715029	0.1067	0.2168	0.4922	pseudo
ENSCAFG00000008974	ENSCAFP00000013183.3	32	6408979	6450611	ENSCAFP00000013183.3_31_10175636_10176045	31	10175636	10176045	0.2089	0.2168	0.9637	pseudo
ENSCAFG00000018136	ENSCAFP00000026794.3	6	26004367	26074996	ENSCAFP00000026794.3_16_1534790_1535574	16	1534790	1535574	0.2198	0.2168	1.014	pseudo
ENSCAFG00000020136	ENSCAFP00000035849.1	9	55895025	55898774	ENSCAFP00000032459.2_19_29325913_29326188	19	29325913	29326188	0.1594	0.2169	0.7348	pseudo
ENSCAFG00000006810	ENSCAFP00000010156.3	25	12326376	12331398	ENSCAFP00000010156.3_37_4872254_4872577	37	4872254	4872577	0.1324	0.2171	0.6099	pseudo
ENSCAFG00000008716	ENSCAFP00000012812.3	17	48883932	48896897	ENSCAFP00000012812.3_13_49637235_49638115	13	49637235	49638115	0.1757	0.2173	0.8084	pseudo
ENSCAFG00000017151	ENSCAFP00000025264.3	X	56290582	56296314	ENSCAFP00000041030.1_8_6915533_6916333	8	6915533	6916333	0.0065	0.2173	0.03	intact
ENSCAFG00000004533	ENSCAFP00000006773.3	22	5711210	5714899	ENSCAFP00000006773.3_23_40263431_40263924	23	40263431	40263924	0.1343	0.2181	0.6157	pseudo
ENSCAFG00000004533	ENSCAFP00000006773.3	22	5711210	5714899	ENSCAFP00000006773.3_21_33534464_33534821	21	33534464	33534821	0.1053	0.2183	0.4823	pseudo
ENSCAFG00000006884	ENSCAFP00000010248.3	21	31518091	31525501	ENSCAFP00000010248.3_3_30731697_30732346	3	30731697	30732346	0.1538	0.2184	0.7041	pseudo
ENSCAFG00000020136	ENSCAFP00000035849.1	9	55895025	55898774	ENSCAFP00000032459.2_24_11599777_11600049	24	11599777	11600049	0.1354	0.2184	0.6199	pseudo
ENSCAFG00000009062	ENSCAFP00000013328.3	28	10720326	10726754	ENSCAFP00000013328.3_29_1193010_1193618	29	1193010	1193618	0.1331	0.2186	0.6089	pseudo
ENSCAFG00000017766	ENSCAFP00000026206.3	7	53398763	53466467	ENSCAFP00000026206.3_14_19390009_19390758	14	19390009	19390758	0.1386	0.2186	0.6341	pseudo
ENSCAFG00000019757	ENSCAFP00000033395.2	9	49748507	49758479	ENSCAFP00000032845.1_4_411100_411949	4	411100	411949	0.034	0.2187	0.1557	pseudo
ENSCAFG00000008021	ENSCAFP00000011852.3	29	21881048	21884401	ENSCAFP00000011852.3_7_63563654_63564115	7	63563654	63564115	0.1698	0.2189	0.7759	pseudo
ENSCAFG00000012889	ENSCAFP00000018993.3	3	53940844	53980335	ENSCAFP00000018993.3_30_11506054_11506541	30	11506054	11506541	0.1104	0.219	0.5043	pseudo
ENSCAFG00000006580	ENSCAFP00000009851.3	27	1016290	1019830	ENSCAFP00000025296.3_22_32237743_32238231	22	32237743	32238231	0.0657	0.2192	0.2999	pseudo
ENSCAFG00000000136	ENSCAFP00000000202.3	10	870561	876903	ENSCAFP00000000202.3_33_9255417_9256987	33	9255417	9256987	0.1502	0.2196	0.6841	pseudo
ENSCAFG00000005101	ENSCAFP00000035922.1	23	9070953	9077058	ENSCAFP00000042437.1_6_14078224_14079079	6	14078224	14079079	0.1188	0.2196	0.5409	pseudo
ENSCAFG00000014285	ENSCAFP00000021086.3	8	26767935	26770917	ENSCAFP00000021086.3_1_73361203_73361652	1	73361203	73361652	0.1967	0.2199	0.8946	pseudo
ENSCAFG00000013934	ENSCAFP00000033982.2	18	52073117	52074289	ENSCAFP00000033982.2_17_20027898_20028290	17	20027898	20028290	0.1321	0.2201	0.6002	pseudo
ENSCAFG00000015605	ENSCAFP00000036117.1	4	27886872	27893145	ENSCAFP00000001668.3_25_29949542_29949793	25	29949542	29949793	0.0941	0.2206	0.4266	pseudo
ENSCAFG00000001069	ENSCAFP00000001502.3	1	66012858	66057807	ENSCAFP00000001502.3_X_73337140_73338037	X	73337140	73338037	0.0916	0.2211	0.4144	pseudo
ENSCAFG00000012395	ENSCAFP00000018261.3	5	14834173	14836232	ENSCAFP00000004796.2_10_64926188_64926445	10	64926188	64926445	0.0895	0.2211	0.4047	chimerical
ENSCAFG00000012890	ENSCAFP00000018999.3	36	16309775	16378704	ENSCAFP00000018999.3_X_79699920_79700933	X	79699920	79700933	0.1124	0.2211	0.5086	pseudo
ENSCAFG00000006913	ENSCAFP00000033440.2	1	116960989	116967493	ENSCAFP00000033440.2_14_57251167_57251410	14	57251167	57251410	0.13	0.2212	0.5874	pseudo
ENSCAFG00000008212	ENSCAFP00000012073.3	2	56341885	56345554	ENSCAFP00000034230.1_13_5433939_5434214	13	5433939	5434214	0.1208	0.2215	0.5456	pseudo
ENSCAFG00000010865	ENSCAFP00000016007.3	37	7010895	7020336	ENSCAFP00000016007.3_14_15086727_15087684	14	15086727	15087684	0.1743	0.2221	0.7848	pseudo
ENSCAFG00000017680	ENSCAFP00000029246.3	9	49784061	49786271	ENSCAFP00000029246.3_35_4208619_4209257	35	4208619	4209257	0.0621	0.2222	0.2797	pseudo
ENSCAFG00000032222	ENSCAFP00000031424.2	12	933312	936671	ENSCAFP00000031424.2_7_59708493_59709476	7	59708493	59709476	0.1819	0.2226	0.8171	pseudo
ENSCAFG00000004311	ENSCAFP00000006403.3	19	22754108	22769552	ENSCAFP00000006403.3_30_13466573_13466916	30	13466573	13466916	0.1394	0.2229	0.6255	pseudo
ENSCAFG00000031025	ENSCAFP00000041998.1	27	3614471	3621453	ENSCAFP00000041998.1_6_832458_832815	6	832458	832815	0.2512	0.2229	1.1267	pseudo
ENSCAFG00000001702	ENSCAFP00000002471.3	1	83140500	83162465	ENSCAFP00000002471.3_5_47454682_47455160	5	47454682	47455160	0.22	0.2231	0.9861	pseudo
ENSCAFG00000005223	ENSCAFP00000007805.3	2	30150769	30168957	ENSCAFP00000007805.3_20_9188052_9188837	20	9188052	9188837	0.1275	0.2231	0.5718	pseudo
ENSCAFG00000000071	ENSCAFP00000000108.3	10	204679	205881	ENSCAFP00000039760.1_1_115035017_115035331	1	115035017	115035331	0.1317	0.2232	0.5902	pseudo
ENSCAFG00000020136	ENSCAFP00000035849.1	9	55895025	55898774	ENSCAFP00000037470.1_25_23771737_23772171	25	23771737	23772171	0.0975	0.2239	0.4353	pseudo
ENSCAFG00000010127	ENSCAFP00000014878.3	3	35837718	35853293	ENSCAFP00000028191.3_JH374146.1_2673_3000	JH374146.1	2673	3000	0.163	0.2246	0.7256	pseudo
ENSCAFG00000007154	ENSCAFP00000010672.3	27	2189327	2193773	ENSCAFP00000010672.3_6_35824204_35825482	6	35824204	35825482	0.0703	0.225	0.3125	pseudo
ENSCAFG00000007154	ENSCAFP00000010672.3	27	2189327	2193773	ENSCAFP00000039943.1_25_37035503_37036661	25	37035503	37036661	0.0661	0.225	0.2938	pseudo
ENSCAFG00000008716	ENSCAFP00000012812.3	17	48883932	48896897	ENSCAFP00000037367.1_29_433383_434170	29	433383	434170	0.1543	0.2253	0.6846	pseudo
ENSCAFG00000008212	ENSCAFP00000012073.3	2	56341885	56345554	ENSCAFP00000034230.1_23_23564289_23564531	23	23564289	23564531	0.1246	0.2255	0.5526	pseudo
ENSCAFG00000019995	ENSCAFP00000029626.3	6	49096227	49130477	ENSCAFP00000029626.3_12_2799786_2800544	12	2799786	2800544	0.1471	0.2256	0.6518	pseudo
ENSCAFG00000004438	ENSCAFP00000006615.3	20	4269505	4274058	ENSCAFP00000006615.3_22_38378856_38379029	22	38378856	38379029	0.2162	0.2259	0.9573	pseudo
ENSCAFG00000004724	ENSCAFP00000007040.3	9	5298342	5311184	ENSCAFP00000024097.2_19_22921784_22922017	19	22921784	22922017	0.2354	0.2259	1.0423	pseudo
ENSCAFG00000014650	ENSCAFP00000021602.3	27	38173190	38174776	ENSCAFP00000021602.3_23_19923343_19924138	23	19923343	19924138	0.1995	0.2266	0.8806	pseudo
ENSCAFG00000012195	ENSCAFP00000034772.2	27	25473816	25492908	ENSCAFP00000013575.3_17_12691004_12691966	17	12691004	12691966	0.1142	0.2269	0.5034	pseudo
ENSCAFG00000014630	ENSCAFP00000021561.3	9	20063524	20066915	ENSCAFP00000015963.5_22_23531311_23531661	22	23531311	23531661	0.1851	0.227	0.8154	pseudo
ENSCAFG00000003930	ENSCAFP00000005853.3	16	8331273	8341237	ENSCAFP00000005853.3_X_74824091_74824402	X	74824091	74824402	0.1895	0.2273	0.8335	intact
ENSCAFG00000008021	ENSCAFP00000011852.3	29	21881048	21884401	ENSCAFP00000031266.2_33_20121532_20121945	33	20121532	20121945	0.125	0.2276	0.5493	pseudo
ENSCAFG00000032714	ENSCAFP00000040918.1	34	14199785	14204560	ENSCAFP00000040918.1_28_1534636_1534983	28	1534636	1534983	0.1198	0.2277	0.5261	pseudo
ENSCAFG00000013888	ENSCAFP00000020468.3	20	42651915	42667518	ENSCAFP00000020468.3_4_61992176_61993011	4	61992176	61993011	0.1151	0.2278	0.5052	pseudo
ENSCAFG00000012488	ENSCAFP00000018394.1	2	73615729	73628211	ENSCAFP00000018394.1_16_33584203_33584537	16	33584203	33584537	0.1194	0.2281	0.5233	pseudo
ENSCAFG00000020136	ENSCAFP00000035849.1	9	55895025	55898774	ENSCAFP00000037434.1_17_46000695_46000991	17	46000695	46000991	0.1945	0.2282	0.8525	pseudo
ENSCAFG00000018136	ENSCAFP00000026794.3	6	26004367	26074996	ENSCAFP00000026794.3_JH373319.1_20608_21392	JH373319.1	20608	21392	0.2162	0.2283	0.9468	pseudo
ENSCAFG00000004533	ENSCAFP00000006773.3	22	5711210	5714899	ENSCAFP00000006773.3_7_25650986_25651476	7	25650986	25651476	0.0964	0.2285	0.4218	pseudo
ENSCAFG00000001318	ENSCAFP00000001886.3	12	4602065	4604111	ENSCAFP00000039246.1_27_21582866_21583504	27	21582866	21583504	0.09	0.2286	0.3939	pseudo
ENSCAFG00000007154	ENSCAFP00000010672.3	27	2189327	2193773	ENSCAFP00000039943.1_3_84033413_84034662	3	84033413	84034662	0.0851	0.2289	0.3718	pseudo
ENSCAFG00000014672	ENSCAFP00000021669.3	18	52854687	52865049	ENSCAFP00000021669.3_22_36686598_36687830	22	36686598	36687830	0.1322	0.2289	0.5774	pseudo
ENSCAFG00000005101	ENSCAFP00000035922.1	23	9070953	9077058	ENSCAFP00000007594.3_11_59629843_59630601	11	59629843	59630601	0.1533	0.229	0.6697	pseudo
ENSCAFG00000019332	ENSCAFP00000028541.3	6	38164602	38165669	ENSCAFP00000028543.3_4_87002058_87002415	4	87002058	87002415	0.1909	0.2291	0.8332	pseudo
ENSCAFG00000005101	ENSCAFP00000035922.1	23	9070953	9077058	ENSCAFP00000007594.3_29_32483439_32484200	29	32483439	32484200	0.1317	0.2292	0.5744	pseudo
ENSCAFG00000032230	ENSCAFP00000038818.1	X	56228497	56234516	ENSCAFP00000017926.3_23_23410448_23410714	23	23410448	23410714	0.1884	0.2292	0.8222	pseudo
ENSCAFG00000000939	ENSCAFP00000001339.3	1	58821242	58833494	ENSCAFP00000001339.3_34_36009968_36010387	34	36009968	36010387	0.1468	0.2293	0.6402	pseudo
ENSCAFG00000005101	ENSCAFP00000035922.1	23	9070953	9077058	ENSCAFP00000007594.3_20_13466229_13466837	20	13466229	13466837	0.1632	0.2294	0.7115	pseudo
ENSCAFG00000016008	ENSCAFP00000030328.2	3	72988909	72993585	ENSCAFP00000030328.2_17_7912568_7912965	17	7912568	7912965	0.1261	0.2295	0.5496	pseudo
ENSCAFG00000015358	ENSCAFP00000022620.3	7	30545296	30573906	ENSCAFP00000022620.3_8_4576506_4576888	8	4576506	4576888	0.1478	0.2298	0.6433	pseudo
ENSCAFG00000004529	ENSCAFP00000006766.3	2	19670545	19679493	ENSCAFP00000006766.3_8_18280620_18281313	8	18280620	18281313	0.1413	0.2302	0.614	pseudo
ENSCAFG00000017151	ENSCAFP00000025264.3	X	56290582	56296314	ENSCAFP00000041030.1_17_21788237_21789011	17	21788237	21789011	0.0929	0.2304	0.4033	pseudo
ENSCAFG00000017035	ENSCAFP00000025080.3	30	28581942	28597677	ENSCAFP00000025080.3_31_18671143_18671395	31	18671143	18671395	0.1988	0.2305	0.8623	pseudo
ENSCAFG00000002387	ENSCAFP00000003460.3	10	44979740	44981366	ENSCAFP00000003460.3_10_60504306_60504621	10	60504306	60504621	0.1932	0.2307	0.8375	pseudo
ENSCAFG00000029584	ENSCAFP00000042645.1	9	21098289	21101783	ENSCAFP00000042645.1_24_23007913_23008242	24	23007913	23008242	0.1015	0.2308	0.4396	pseudo
ENSCAFG00000030982	ENSCAFP00000039263.1	4	7934233	7967830	ENSCAFP00000039263.1_38_9857502_9858008	38	9857502	9858008	0.1378	0.2309	0.597	pseudo
ENSCAFG00000016594	ENSCAFP00000024404.1	6	17679757	17683450	ENSCAFP00000038241.1_12_69585367_69585603	12	69585367	69585603	0.2726	0.2315	1.1774	pseudo
ENSCAFG00000008212	ENSCAFP00000012073.3	2	56341885	56345554	ENSCAFP00000012073.3_X_40526190_40526471	X	40526190	40526471	0.1244	0.2317	0.5368	intact
ENSCAFG00000002856	ENSCAFP00000004225.3	14	38579446	38581983	ENSCAFP00000004225.3_18_51675299_51675553	18	51675299	51675553	0.1354	0.2319	0.584	pseudo
ENSCAFG00000009184	ENSCAFP00000013536.3	20	37240460	37249769	ENSCAFP00000013536.3_11_31225798_31226837	11	31225798	31226837	0.0851	0.2319	0.3671	pseudo
ENSCAFG00000020150	ENSCAFP00000029881.3	6	56203396	56214876	ENSCAFP00000029881.3_4_42463735_42464333	4	42463735	42464333	0.1598	0.2326	0.6873	pseudo
ENSCAFG00000015358	ENSCAFP00000022620.3	7	30545296	30573906	ENSCAFP00000022620.3_3_61668924_61669300	3	61668924	61669300	0.1266	0.2331	0.5431	pseudo
ENSCAFG00000007990	ENSCAFP00000011832.3	15	49066731	49070758	ENSCAFP00000011832.3_35_19337915_19338690	35	19337915	19338690	0.1484	0.2334	0.6356	pseudo
ENSCAFG00000011754	ENSCAFP00000017291.3	X	10129100	10140351	ENSCAFP00000017291.3_24_4897983_4898361	24	4897983	4898361	0.1304	0.2335	0.5585	pseudo
ENSCAFG00000030565	ENSCAFP00000040487.1	28	21829653	21845650	ENSCAFP00000040487.1_9_1598842_1599923	9	1598842	1599923	0.0995	0.234	0.4254	pseudo
ENSCAFG00000015748	ENSCAFP00000023142.3	4	29317165	29323691	ENSCAFP00000023142.3_35_24910657_24910971	35	24910657	24910971	0.2851	0.2342	1.2172	pseudo
ENSCAFG00000016008	ENSCAFP00000030328.2	3	72988909	72993585	ENSCAFP00000030328.2_31_34229590_34229979	31	34229590	34229979	0.1495	0.2343	0.638	pseudo
ENSCAFG00000032367	ENSCAFP00000042559.1	17	21281368	21290332	ENSCAFP00000042559.1_X_100568126_100568591	X	100568126	100568591	0.181	0.2347	0.7711	pseudo
ENSCAFG00000016025	ENSCAFP00000023613.3	9	22020959	22035370	ENSCAFP00000023613.3_22_39456118_39456851	22	39456118	39456851	0.1881	0.2349	0.801	pseudo
ENSCAFG00000005764	ENSCAFP00000008630.3	23	19827257	19829099	ENSCAFP00000008630.3_15_22149038_22149631	15	22149038	22149631	0.1732	0.235	0.7372	pseudo
ENSCAFG00000030234	ENSCAFP00000042999.1	35	10422012	10431129	ENSCAFP00000042999.1_23_11948679_11949116	23	11948679	11949116	0.2125	0.2352	0.9037	pseudo
ENSCAFG00000006580	ENSCAFP00000009851.3	27	1016290	1019830	ENSCAFP00000039207.1_13_58774338_58774574	13	58774338	58774574	0.1224	0.2354	0.5199	pseudo
ENSCAFG00000003570	ENSCAFP00000005310.2	11	73825590	73845960	ENSCAFP00000005310.2_X_89148165_89149158	X	89148165	89149158	0.149	0.2357	0.632	pseudo
ENSCAFG00000006913	ENSCAFP00000033440.2	1	116960989	116967493	ENSCAFP00000033440.2_18_51344048_51344278	18	51344048	51344278	0.1161	0.2365	0.491	pseudo
ENSCAFG00000028485	ENSCAFP00000040304.1	1	112416501	112426855	ENSCAFP00000040304.1_3_41065459_41065886	3	41065459	41065886	0.2252	0.2369	0.9508	pseudo
ENSCAFG00000007154	ENSCAFP00000010672.3	27	2189327	2193773	ENSCAFP00000039943.1_4_72516624_72517841	4	72516624	72517841	0.0841	0.2372	0.3544	pseudo
ENSCAFG00000004473	ENSCAFP00000006673.3	22	4548798	4571383	ENSCAFP00000006673.3_3_36568892_36569382	3	36568892	36569382	0.1187	0.2377	0.4996	pseudo
ENSCAFG00000031952	ENSCAFP00000036726.1	13	301146	304585	ENSCAFP00000036726.1_30_23939156_23939317	30	23939156	23939317	0.0773	0.2378	0.3251	pseudo
ENSCAFG00000012054	ENSCAFP00000017747.3	17	59801579	59808044	ENSCAFP00000017747.3_12_6933882_6934149	12	6933882	6934149	0.1602	0.2384	0.6721	pseudo
ENSCAFG00000018019	ENSCAFP00000026621.3	5	39567971	39583403	ENSCAFP00000026621.3_7_40520328_40520593	7	40520328	40520593	0.0845	0.2384	0.3544	pseudo
ENSCAFG00000005101	ENSCAFP00000035922.1	23	9070953	9077058	ENSCAFP00000007594.3_12_63137499_63138304	12	63137499	63138304	0.1213	0.2386	0.5085	pseudo
ENSCAFG00000007055	ENSCAFP00000010480.3	29	7612284	7615254	ENSCAFP00000010480.3_26_22740811_22741057	26	22740811	22741057	0.1128	0.2391	0.472	pseudo
ENSCAFG00000016171	ENSCAFP00000023829.2	18	55014275	55018468	ENSCAFP00000023829.2_1_105090341_105090610	1	105090341	105090610	0.2268	0.2392	0.9482	pseudo
ENSCAFG00000032230	ENSCAFP00000038818.1	X	56228497	56234516	ENSCAFP00000017926.3_21_39721443_39721673	21	39721443	39721673	0.1462	0.2392	0.611	pseudo
ENSCAFG00000029892	ENSCAFP00000005417.3	1	107010694	107014169	ENSCAFP00000040722.1_19_14203462_14204058	19	14203462	14204058	0.1812	0.2394	0.7569	pseudo
ENSCAFG00000008021	ENSCAFP00000011852.3	29	21881048	21884401	ENSCAFP00000037260.1_14_26934912_26935525	14	26934912	26935525	0.133	0.2398	0.5545	pseudo
ENSCAFG00000003353	ENSCAFP00000004990.3	10	68838933	68841673	ENSCAFP00000004990.3_28_21680904_21681263	28	21680904	21681263	0.0677	0.2399	0.282	pseudo
ENSCAFG00000002387	ENSCAFP00000003460.3	10	44979740	44981366	ENSCAFP00000003460.3_29_482721_483013	29	482721	483013	0.1968	0.24	0.8198	pseudo
ENSCAFG00000003699	ENSCAFP00000005510.3	19	2453140	2456553	ENSCAFP00000005510.3_35_4625052_4625343	35	4625052	4625343	0.1044	0.2404	0.4345	pseudo
ENSCAFG00000014869	ENSCAFP00000021909.3	5	27235462	27236421	ENSCAFP00000018103.3_22_31278405_31279028	22	31278405	31279028	0.1742	0.2406	0.7239	pseudo
ENSCAFG00000020017	ENSCAFP00000029658.3	5	70798330	70817081	ENSCAFP00000029658.3_1_14021315_14022286	1	14021315	14022286	0.195	0.2407	0.8103	pseudo
ENSCAFG00000006193	ENSCAFP00000009292.2	16	27598817	27614612	ENSCAFP00000009292.2_9_20087051_20087353	9	20087051	20087353	0.0842	0.2408	0.3498	intact
ENSCAFG00000008873	ENSCAFP00000013045.3	26	9970456	9975820	ENSCAFP00000040643.1_34_34593536_34594279	34	34593536	34594279	0.1293	0.241	0.5362	pseudo
ENSCAFG00000016008	ENSCAFP00000030328.2	3	72988909	72993585	ENSCAFP00000030328.2_1_10144823_10145182	1	10144823	10145182	0.1155	0.241	0.4794	pseudo
ENSCAFG00000024955	ENSCAFP00000034331.2	18	51406706	51407693	ENSCAFP00000034331.2_34_16517349_16517813	34	16517349	16517813	0.0797	0.2414	0.3302	pseudo
ENSCAFG00000020136	ENSCAFP00000035849.1	9	55895025	55898774	ENSCAFP00000029847.3_21_29472280_29472711	21	29472280	29472711	0.1337	0.2414	0.5539	pseudo
ENSCAFG00000005764	ENSCAFP00000008630.3	23	19827257	19829099	ENSCAFP00000008630.3_38_19928541_19929137	38	19928541	19929137	0.1479	0.2416	0.6121	pseudo
ENSCAFG00000005764	ENSCAFP00000008630.3	23	19827257	19829099	ENSCAFP00000039079.1_38_19928662_19929158	38	19928662	19929158	0.1479	0.2416	0.6121	pseudo
ENSCAFG00000009692	ENSCAFP00000014246.3	35	10454386	10461855	ENSCAFP00000014246.3_15_19222989_19223319	15	19222989	19223319	0.1354	0.2417	0.5604	pseudo
ENSCAFG00000000950	ENSCAFP00000001357.3	12	2712958	2718657	ENSCAFP00000001357.3_37_12174877_12175215	37	12174877	12175215	0.1518	0.2418	0.628	pseudo
ENSCAFG00000005101	ENSCAFP00000035922.1	23	9070953	9077058	ENSCAFP00000007594.3_3_34740149_34740629	3	34740149	34740629	0.137	0.242	0.566	pseudo
ENSCAFG00000032714	ENSCAFP00000040918.1	34	14199785	14204560	ENSCAFP00000006944.3_16_47098194_47098547	16	47098194	47098547	0.0901	0.2423	0.3718	pseudo
ENSCAFG00000008640	ENSCAFP00000012688.3	27	5461576	5463452	ENSCAFP00000022418.3_31_5477852_5479178	31	5477852	5479178	0.1711	0.2424	0.7059	pseudo
ENSCAFG00000008640	ENSCAFP00000012688.3	27	5461576	5463452	ENSCAFP00000015324.3_16_15810121_15811243	16	15810121	15811243	0.159	0.2425	0.6558	pseudo
ENSCAFG00000024310	ENSCAFP00000033076.2	1	114120541	114127636	ENSCAFP00000033076.2_25_43911585_43911978	25	43911585	43911978	0.1162	0.2425	0.4794	pseudo
ENSCAFG00000008716	ENSCAFP00000012812.3	17	48883932	48896897	ENSCAFP00000012812.3_27_7148218_7149174	27	7148218	7149174	0.1702	0.243	0.7005	pseudo
ENSCAFG00000017151	ENSCAFP00000025264.3	X	56290582	56296314	ENSCAFP00000025264.3_13_43651453_43652223	13	43651453	43652223	0.1512	0.2433	0.6215	pseudo
ENSCAFG00000017151	ENSCAFP00000025264.3	X	56290582	56296314	ENSCAFP00000025264.3_22_32327710_32328481	22	32327710	32328481	0.1548	0.2433	0.6362	pseudo
ENSCAFG00000005101	ENSCAFP00000035922.1	23	9070953	9077058	ENSCAFP00000007594.3_19_51357101_51357781	19	51357101	51357781	0.1286	0.2433	0.5286	pseudo
ENSCAFG00000018174	ENSCAFP00000041534.1	6	26322478	26329529	ENSCAFP00000028100.1_21_41943452_41943697	21	41943452	41943697	0.1297	0.2438	0.532	pseudo
ENSCAFG00000005101	ENSCAFP00000035922.1	23	9070953	9077058	ENSCAFP00000042437.1_22_17515677_17516256	22	17515677	17516256	0.2225	0.2439	0.912	pseudo
ENSCAFG00000006988	ENSCAFP00000010376.3	29	5704654	5711382	ENSCAFP00000010376.3_35_24326906_24327562	35	24326906	24327562	0.1355	0.2441	0.5553	pseudo
ENSCAFG00000011666	ENSCAFP00000017166.3	5	11293060	11296611	ENSCAFP00000002766.2_23_41120107_41121883	23	41120107	41121883	0.1283	0.2441	0.5255	pseudo
ENSCAFG00000020136	ENSCAFP00000035849.1	9	55895025	55898774	ENSCAFP00000037434.1_36_26780486_26780806	36	26780486	26780806	0.1149	0.2444	0.4702	pseudo
ENSCAFG00000032515	ENSCAFP00000036843.1	30	18194268	18213096	ENSCAFP00000036843.1_30_11876290_11876664	30	11876290	11876664	0.1334	0.2448	0.5449	pseudo
ENSCAFG00000000950	ENSCAFP00000001357.3	12	2712958	2718657	ENSCAFP00000001357.3_33_14512172_14512477	33	14512172	14512477	0.1807	0.2452	0.737	pseudo
ENSCAFG00000008749	ENSCAFP00000012882.3	29	32336302	32380452	ENSCAFP00000012882.3_12_2474418_2475442	12	2474418	2475442	0.1513	0.2452	0.6171	pseudo
ENSCAFG00000008710	ENSCAFP00000012811.3	32	2363578	2457761	ENSCAFP00000012811.3_17_31475542_31476213	17	31475542	31476213	0.22	0.2455	0.8962	pseudo
ENSCAFG00000013955	ENSCAFP00000020551.2	X	32603825	32611542	ENSCAFP00000020551.2_6_8817548_8817869	6	8817548	8817869	0.1096	0.2456	0.4463	pseudo
ENSCAFG00000019110	ENSCAFP00000028198.3	X	118213346	118214890	ENSCAFP00000028198.3_36_2356265_2356803	36	2356265	2356803	0.1784	0.2456	0.7266	pseudo
ENSCAFG00000007902	ENSCAFP00000011707.3	27	3790060	3822762	ENSCAFP00000011707.3_X_65635583_65637189	X	65635583	65637189	0.1899	0.2459	0.7725	pseudo
ENSCAFG00000002856	ENSCAFP00000004225.3	14	38579446	38581983	ENSCAFP00000004225.3_7_66350446_66350679	7	66350446	66350679	0.1092	0.2461	0.4437	pseudo
ENSCAFG00000017205	ENSCAFP00000025338.3	4	47787371	47792916	ENSCAFP00000025338.3_29_36398522_36398928	29	36398522	36398928	0.1878	0.2465	0.7617	pseudo
ENSCAFG00000017311	ENSCAFP00000025531.3	7	43045150	43067297	ENSCAFP00000025531.3_28_12866313_12866774	28	12866313	12866774	0.141	0.2466	0.5718	pseudo
ENSCAFG00000010189	ENSCAFP00000014964.3	28	14930172	14931943	ENSCAFP00000014964.3_13_58582375_58583198	13	58582375	58583198	0.1322	0.2468	0.5358	pseudo
ENSCAFG00000006580	ENSCAFP00000009851.3	27	1016290	1019830	ENSCAFP00000027256.2_8_16806237_16806659	8	16806237	16806659	0.1331	0.2471	0.5387	pseudo
ENSCAFG00000008021	ENSCAFP00000011852.3	29	21881048	21884401	ENSCAFP00000032002.2_3_45893151_45893733	3	45893151	45893733	0.1425	0.2471	0.5765	pseudo
ENSCAFG00000019472	ENSCAFP00000028798.3	6	38966854	38968703	ENSCAFP00000028798.3_9_36064915_36065618	9	36064915	36065618	0.0676	0.2472	0.2733	pseudo
ENSCAFG00000003957	ENSCAFP00000005886.3	17	18548819	18559478	ENSCAFP00000005886.3_11_21232208_21232462	11	21232208	21232462	0.1892	0.2474	0.7647	pseudo
ENSCAFG00000001318	ENSCAFP00000001886.3	12	4602065	4604111	ENSCAFP00000039246.1_12_61531869_61532473	12	61531869	61532473	0.1268	0.2476	0.5122	pseudo
ENSCAFG00000001677	ENSCAFP00000002440.3	13	38101882	38104785	ENSCAFP00000002440.3_24_16085699_16086323	24	16085699	16086323	0.1322	0.2476	0.534	pseudo
ENSCAFG00000018384	ENSCAFP00000027160.3	X	91523524	91527183	ENSCAFP00000027160.3_20_51944657_51945208	20	51944657	51945208	0.1587	0.2476	0.641	pseudo
ENSCAFG00000018384	ENSCAFP00000027160.3	X	91523524	91527183	ENSCAFP00000040672.1_20_51944769_51945032	20	51944769	51945032	0.1587	0.2476	0.641	pseudo
ENSCAFG00000009919	ENSCAFP00000014599.3	28	14373391	14375660	ENSCAFP00000014599.3_8_62525485_62525847	8	62525485	62525847	0.2213	0.2477	0.8938	pseudo
ENSCAFG00000011105	ENSCAFP00000016365.3	30	9475522	9492215	ENSCAFP00000016365.3_22_23733116_23733670	22	23733116	23733670	0.2264	0.2482	0.9123	pseudo
ENSCAFG00000009887	ENSCAFP00000041470.1	33	13319335	13363102	ENSCAFP00000014546.3_4_374908_375634	4	374908	375634	0.1583	0.2482	0.6377	pseudo
ENSCAFG00000009702	ENSCAFP00000014257.3	31	32217652	32230435	ENSCAFP00000042891.1_34_36948114_36948380	34	36948114	36948380	0.1082	0.2483	0.4357	pseudo
ENSCAFG00000018341	ENSCAFP00000027096.3	7	67487927	67497747	ENSCAFP00000027096.3_17_59033922_59034397	17	59033922	59034397	0.1207	0.2486	0.4854	pseudo
ENSCAFG00000029016	ENSCAFP00000040621.1	7	24369223	24383926	ENSCAFP00000040621.1_15_45639523_45640215	15	45639523	45640215	0.1359	0.2486	0.5466	pseudo
ENSCAFG00000015247	ENSCAFP00000036970.1	7	29183264	29206553	ENSCAFP00000036970.1_14_57050705_57051407	14	57050705	57051407	0.1842	0.249	0.7396	pseudo
ENSCAFG00000004533	ENSCAFP00000006773.3	22	5711210	5714899	ENSCAFP00000006773.3_X_76689039_76689563	X	76689039	76689563	0.1528	0.2491	0.6133	pseudo
ENSCAFG00000017151	ENSCAFP00000025264.3	X	56290582	56296314	ENSCAFP00000025264.3_26_33588430_33589154	26	33588430	33589154	0.1285	0.2491	0.5157	pseudo
ENSCAFG00000013934	ENSCAFP00000033982.2	18	52073117	52074289	ENSCAFP00000033982.2_20_45655238_45655600	20	45655238	45655600	0.0935	0.2491	0.3752	pseudo
ENSCAFG00000004533	ENSCAFP00000006773.3	22	5711210	5714899	ENSCAFP00000006773.3_32_33543065_33543565	32	33543065	33543565	0.1938	0.2495	0.777	pseudo
ENSCAFG00000006597	ENSCAFP00000041181.1	25	9430486	9555529	ENSCAFP00000037257.1_12_37153443_37153661	12	37153443	37153661	0.1997	0.2495	0.8003	pseudo
ENSCAFG00000000071	ENSCAFP00000000108.3	10	204679	205881	ENSCAFP00000041973.1_22_39003208_39003585	22	39003208	39003585	0.2163	0.2498	0.8662	pseudo
ENSCAFG00000012904	ENSCAFP00000019027.3	4	12886000	12898957	ENSCAFP00000019027.3_8_50745978_50746859	8	50745978	50746859	0.1692	0.2507	0.6752	pseudo
ENSCAFG00000019472	ENSCAFP00000028798.3	6	38966854	38968703	ENSCAFP00000040155.1_36_2912796_2913501	36	2912796	2913501	0.0514	0.2508	0.205	pseudo
ENSCAFG00000016686	ENSCAFP00000024537.3	30	25175868	25210255	ENSCAFP00000042743.1_37_12182104_12182989	37	12182104	12182989	0.1773	0.251	0.7061	pseudo
ENSCAFG00000019259	ENSCAFP00000028415.3	5	56553573	56558110	ENSCAFP00000028415.3_X_93277683_93277976	X	93277683	93277976	0.1931	0.251	0.7692	pseudo
ENSCAFG00000016971	ENSCAFP00000024967.3	8	47842564	47856372	ENSCAFP00000040890.1_25_33216920_33217411	25	33216920	33217411	0.1765	0.2512	0.7025	pseudo
ENSCAFG00000017066	ENSCAFP00000025130.3	5	33152154	33157474	ENSCAFP00000025130.3_37_17975549_17975866	37	17975549	17975866	0.1105	0.2512	0.4397	pseudo
ENSCAFG00000032458	ENSCAFP00000017463.3	2	72188686	72191270	ENSCAFP00000017463.3_6_6672097_6672324	6	6672097	6672324	0.1763	0.2514	0.7014	pseudo
ENSCAFG00000005101	ENSCAFP00000035922.1	23	9070953	9077058	ENSCAFP00000007594.3_18_15546279_15546992	18	15546279	15546992	0.1812	0.2518	0.7194	pseudo
ENSCAFG00000016880	ENSCAFP00000024837.3	9	25122623	25125856	ENSCAFP00000024837.3_1_116956544_116956849	1	116956544	116956849	0.1199	0.2521	0.4757	pseudo
ENSCAFG00000013934	ENSCAFP00000033982.2	18	52073117	52074289	ENSCAFP00000034743.1_21_25271895_25272276	21	25271895	25272276	0.2377	0.2524	0.9418	pseudo
ENSCAFG00000018174	ENSCAFP00000041534.1	6	26322478	26329529	ENSCAFP00000040550.1_28_8552589_8552864	28	8552589	8552864	0.1568	0.2527	0.6206	pseudo
ENSCAFG00000008640	ENSCAFP00000012688.3	27	5461576	5463452	ENSCAFP00000012688.3_6_47950778_47951965	6	47950778	47951965	0.161	0.2528	0.6368	pseudo
ENSCAFG00000008640	ENSCAFP00000012688.3	27	5461576	5463452	ENSCAFP00000031068.2_6_47951423_47952173	6	47951423	47952173	0.161	0.2528	0.6368	pseudo
ENSCAFG00000011754	ENSCAFP00000017291.3	X	10129100	10140351	ENSCAFP00000017291.3_10_64684102_64684492	10	64684102	64684492	0.0687	0.2534	0.2713	pseudo
ENSCAFG00000003543	ENSCAFP00000005265.3	15	6511389	6545080	ENSCAFP00000005265.3_29_18587719_18588067	29	18587719	18588067	0.1204	0.2537	0.4743	pseudo
ENSCAFG00000002703	ENSCAFP00000003949.2	1	103098706	103100878	ENSCAFP00000003949.2_7_24120772_24121000	7	24120772	24121000	0.0417	0.2546	0.164	pseudo
ENSCAFG00000001615	ENSCAFP00000002355.3	11	39161422	39165148	ENSCAFP00000040217.1_X_9695666_9695881	X	9695666	9695881	0.1477	0.2548	0.5797	pseudo
ENSCAFG00000007154	ENSCAFP00000010672.3	27	2189327	2193773	ENSCAFP00000039943.1_16_22113427_22114666	16	22113427	22114666	0.0756	0.2555	0.2961	pseudo
ENSCAFG00000030143	ENSCAFP00000041067.1	34	13019403	13031615	ENSCAFP00000041067.1_29_4748275_4748478	29	4748275	4748478	0.1835	0.2556	0.7179	intact
ENSCAFG00000013232	ENSCAFP00000030830.2	2	75781259	75785591	ENSCAFP00000030830.2_1_1378283_1378719	1	1378283	1378719	0.2686	0.256	1.0492	pseudo
ENSCAFG00000001615	ENSCAFP00000002355.3	11	39161422	39165148	ENSCAFP00000031902.2_23_20650852_20651455	23	20650852	20651455	0.1972	0.2562	0.7697	pseudo
ENSCAFG00000014368	ENSCAFP00000021201.3	37	23038285	23067357	ENSCAFP00000021201.3_26_31245002_31245874	26	31245002	31245874	0.2134	0.2565	0.832	pseudo
ENSCAFG00000003967	ENSCAFP00000005899.3	1	107690021	107694586	ENSCAFP00000005899.3_X_96626587_96627135	X	96626587	96627135	0.1388	0.2568	0.5406	pseudo
ENSCAFG00000032244	ENSCAFP00000041429.1	24	36570172	36601200	ENSCAFP00000038211.1_9_54040640_54040883	9	54040640	54040883	0.1376	0.2568	0.5357	pseudo
ENSCAFG00000012041	ENSCAFP00000017728.3	20	40176842	40227592	ENSCAFP00000017728.3_30_12961459_12962753	30	12961459	12962753	0.144	0.2575	0.5592	pseudo
ENSCAFG00000032630	ENSCAFP00000036708.1	20	51174538	51175968	ENSCAFP00000036708.1_8_38372665_38372885	8	38372665	38372885	0.1749	0.2576	0.6789	pseudo
ENSCAFG00000028508	ENSCAFP00000040513.1	18	33987574	34001436	ENSCAFP00000040513.1_31_6310213_6310509	31	6310213	6310509	0.2988	0.2577	1.1592	pseudo
ENSCAFG00000014814	ENSCAFP00000021831.3	6	9500838	9503369	ENSCAFP00000021831.3_3_76439701_76440541	3	76439701	76440541	0.0901	0.258	0.3494	pseudo
ENSCAFG00000001837	ENSCAFP00000002682.3	12	11715346	11718546	ENSCAFP00000002682.3_20_50500338_50500572	20	50500338	50500572	0.2735	0.2583	1.0588	pseudo
ENSCAFG00000005881	ENSCAFP00000008795.3	23	26522446	26527401	ENSCAFP00000008795.3_1_88114789_88114960	1	88114789	88114960	0.1535	0.2584	0.5942	pseudo
ENSCAFG00000006465	ENSCAFP00000009678.3	27	858068	877029	ENSCAFP00000039073.1_31_13127850_13128325	31	13127850	13128325	0.1865	0.2588	0.7205	pseudo
ENSCAFG00000009500	ENSCAFP00000013969.3	2	62257079	62263230	ENSCAFP00000013969.3_6_52522558_52523330	6	52522558	52523330	0.1878	0.2588	0.7257	pseudo
ENSCAFG00000006580	ENSCAFP00000009851.3	27	1016290	1019830	ENSCAFP00000031267.1_11_58701175_58701942	11	58701175	58701942	0.1121	0.2594	0.4323	pseudo
ENSCAFG00000023205	ENSCAFP00000030811.2	5	32336671	32337642	ENSCAFP00000030811.2_13_44514199_44514375	13	44514199	44514375	0.1553	0.2595	0.5984	pseudo
ENSCAFG00000002897	ENSCAFP00000004286.3	14	39511326	39519597	ENSCAFP00000031684.2_12_65691934_65692477	12	65691934	65692477	0.1645	0.2596	0.6336	pseudo
ENSCAFG00000009062	ENSCAFP00000013328.3	28	10720326	10726754	ENSCAFP00000013328.3_18_45940705_45941423	18	45940705	45941423	0.1843	0.2597	0.7096	pseudo
ENSCAFG00000008475	ENSCAFP00000012439.4	31	21089307	21110904	ENSCAFP00000012439.4_4_78145177_78146092	4	78145177	78146092	0.1985	0.2598	0.764	pseudo
ENSCAFG00000015865	ENSCAFP00000023338.3	9	20989242	21000284	ENSCAFP00000034217.2_2_663380_663870	2	663380	663870	0.1405	0.2598	0.5409	pseudo
ENSCAFG00000031286	ENSCAFP00000036329.1	4	23827806	23829306	ENSCAFP00000034764.1_32_5637843_5638222	32	5637843	5638222	0.2149	0.2599	0.8271	pseudo
ENSCAFG00000007717	ENSCAFP00000011451.3	2	54267847	54298857	ENSCAFP00000011451.3_20_32865984_32866448	20	32865984	32866448	0.2291	0.26	0.8814	pseudo
ENSCAFG00000011885	ENSCAFP00000017505.3	2	72193794	72218251	ENSCAFP00000017505.3_4_59830465_59830995	4	59830465	59830995	0.1703	0.2603	0.654	pseudo
ENSCAFG00000001336	ENSCAFP00000001921.3	1	73468741	73481483	ENSCAFP00000001921.3_34_29503465_29503823	34	29503465	29503823	0.1382	0.2608	0.5301	pseudo
ENSCAFG00000013934	ENSCAFP00000033982.2	18	52073117	52074289	ENSCAFP00000033982.2_X_85606368_85606625	X	85606368	85606625	0.1473	0.2608	0.5648	pseudo
ENSCAFG00000005101	ENSCAFP00000035922.1	23	9070953	9077058	ENSCAFP00000035922.1_13_22362208_22362894	13	22362208	22362894	0.1956	0.2609	0.7498	pseudo
ENSCAFG00000007016	ENSCAFP00000010415.3	27	1906133	1909613	ENSCAFP00000009570.2_6_6479679_6480038	6	6479679	6480038	0.1144	0.2611	0.4381	pseudo
ENSCAFG00000013934	ENSCAFP00000033982.2	18	52073117	52074289	ENSCAFP00000033982.2_X_88234362_88234697	X	88234362	88234697	0.0847	0.2612	0.3242	intact
ENSCAFG00000018384	ENSCAFP00000027160.3	X	91523524	91527183	ENSCAFP00000027160.3_32_21977403_21978277	32	21977403	21978277	0.1459	0.2614	0.5582	pseudo
ENSCAFG00000009531	ENSCAFP00000014015.2	30	8381395	8396096	ENSCAFP00000014015.2_32_8078113_8078577	32	8078113	8078577	0.1805	0.2615	0.6902	pseudo
ENSCAFG00000009012	ENSCAFP00000038679.1	3	27025349	27033606	ENSCAFP00000013249.3_15_16110242_16110705	15	16110242	16110705	0.1943	0.2615	0.7429	pseudo
ENSCAFG00000018277	ENSCAFP00000026998.3	8	71284321	71286973	ENSCAFP00000012679.3_26_9302332_9303500	26	9302332	9303500	0.0973	0.2618	0.3716	pseudo
ENSCAFG00000031449	ENSCAFP00000037556.1	6	39442793	39451397	ENSCAFP00000036297.1_3_13485073_13485384	3	13485073	13485384	0.1802	0.2623	0.6871	pseudo
ENSCAFG00000005101	ENSCAFP00000035922.1	23	9070953	9077058	ENSCAFP00000007594.3_20_16143711_16144166	20	16143711	16144166	0.1714	0.2624	0.6533	pseudo
ENSCAFG00000020212	ENSCAFP00000029980.3	9	58153978	58158559	ENSCAFP00000029980.3_35_13007369_13007619	35	13007369	13007619	0.1275	0.2625	0.4856	pseudo
ENSCAFG00000009211	ENSCAFP00000034449.2	21	40834559	40841198	ENSCAFP00000013575.3_12_43014730_43015335	12	43014730	43015335	0.1808	0.2625	0.6887	pseudo
ENSCAFG00000031336	ENSCAFP00000041986.1	27	20608575	20619459	ENSCAFP00000041234.1_6_51160399_51160826	6	51160399	51160826	0.138	0.2628	0.5249	pseudo
ENSCAFG00000016151	ENSCAFP00000023805.3	27	45223180	45249185	ENSCAFP00000003823.2_14_50000220_50000801	14	50000220	50000801	0.171	0.2629	0.6505	pseudo
ENSCAFG00000016971	ENSCAFP00000024967.3	8	47842564	47856372	ENSCAFP00000024967.3_5_48317106_48317565	5	48317106	48317565	0.1881	0.2629	0.7154	pseudo
ENSCAFG00000015749	ENSCAFP00000023160.3	9	20857696	20886841	ENSCAFP00000023160.3_5_76594950_76596062	5	76594950	76596062	0.2169	0.2631	0.8242	pseudo
ENSCAFG00000029584	ENSCAFP00000042645.1	9	21098289	21101783	ENSCAFP00000042645.1_13_44045238_44045564	13	44045238	44045564	0.1326	0.2632	0.5039	pseudo
ENSCAFG00000001615	ENSCAFP00000002355.3	11	39161422	39165148	ENSCAFP00000031902.2_8_7284283_7284876	8	7284283	7284876	0.1604	0.2634	0.6089	pseudo
ENSCAFG00000001383	ENSCAFP00000001971.3	10	26117273	26118857	ENSCAFP00000036427.1_31_5063997_5064421	31	5063997	5064421	0.1859	0.2639	0.7045	pseudo
ENSCAFG00000006597	ENSCAFP00000009862.3	25	9551935	9558144	ENSCAFP00000032500.2_12_49849402_49849886	12	49849402	49849886	0.1339	0.264	0.5072	pseudo
ENSCAFG00000009692	ENSCAFP00000014246.3	35	10454386	10461855	ENSCAFP00000008725.2_23_24126258_24126581	23	24126258	24126581	0.1193	0.2644	0.4512	intact
ENSCAFG00000015189	ENSCAFP00000022387.3	2	79361068	79366933	ENSCAFP00000031951.2_31_27945243_27945889	31	27945243	27945889	0.1559	0.2645	0.5895	pseudo
ENSCAFG00000015189	ENSCAFP00000022387.3	2	79361068	79366933	ENSCAFP00000031951.2_31_28844370_28845016	31	28844370	28845016	0.1559	0.2645	0.5895	pseudo
ENSCAFG00000032714	ENSCAFP00000040918.1	34	14199785	14204560	ENSCAFP00000040918.1_18_15421434_15421792	18	15421434	15421792	0.1275	0.2647	0.4817	pseudo
ENSCAFG00000013934	ENSCAFP00000033982.2	18	52073117	52074289	ENSCAFP00000033982.2_5_40771873_40772114	5	40771873	40772114	0.151	0.2648	0.5701	pseudo
ENSCAFG00000013934	ENSCAFP00000033982.2	18	52073117	52074289	ENSCAFP00000034743.1_5_40771757_40771953	5	40771757	40771953	0.151	0.2648	0.5701	pseudo
ENSCAFG00000014368	ENSCAFP00000021201.3	37	23038285	23067357	ENSCAFP00000021201.3_26_28907427_28908110	26	28907427	28908110	0.2138	0.2649	0.8073	pseudo
ENSCAFG00000008221	ENSCAFP00000031554.2	6	18071020	18082844	ENSCAFP00000027611.3_1_60261379_60262349	1	60261379	60262349	0.1662	0.2649	0.6273	pseudo
ENSCAFG00000023628	ENSCAFP00000025500.3	9	26992842	26998691	ENSCAFP00000025500.3_18_52204465_52204761	18	52204465	52204761	0.1205	0.265	0.4545	pseudo
ENSCAFG00000017680	ENSCAFP00000029246.3	9	49784061	49786271	ENSCAFP00000039730.1_16_10266524_10267051	16	10266524	10267051	0.1055	0.2651	0.398	pseudo
ENSCAFG00000006465	ENSCAFP00000009678.3	27	858068	877029	ENSCAFP00000040139.1_12_2612842_2613285	12	2612842	2613285	0.0979	0.2652	0.3691	pseudo
ENSCAFG00000012725	ENSCAFP00000018709.3	33	28741244	28744278	ENSCAFP00000042485.1_10_17137218_17137394	10	17137218	17137394	0.1674	0.2654	0.6308	pseudo
ENSCAFG00000008021	ENSCAFP00000011852.3	29	21881048	21884401	ENSCAFP00000032002.2_22_33969169_33969861	22	33969169	33969861	0.2001	0.2655	0.7536	pseudo
ENSCAFG00000005402	ENSCAFP00000008052.3	21	23181391	23187111	ENSCAFP00000008052.3_18_34240669_34241316	18	34240669	34241316	0.1363	0.2658	0.5128	pseudo
ENSCAFG00000001615	ENSCAFP00000002355.3	11	39161422	39165148	ENSCAFP00000031902.2_23_23007067_23007684	23	23007067	23007684	0.1951	0.266	0.7335	pseudo
ENSCAFG00000007123	ENSCAFP00000010573.3	20	28744913	28759720	ENSCAFP00000010573.3_32_882392_882697	32	882392	882697	0.3249	0.266	1.2213	pseudo
ENSCAFG00000014379	ENSCAFP00000021219.3	9	19306461	19327862	ENSCAFP00000021219.3_1_58000712_58001292	1	58000712	58001292	0.1928	0.2662	0.7241	pseudo
ENSCAFG00000008815	ENSCAFP00000012953.3	20	37014382	37028638	ENSCAFP00000012953.3_10_64690881_64691297	10	64690881	64691297	0.1744	0.2667	0.6541	pseudo
ENSCAFG00000028800	ENSCAFP00000036090.1	X	54732413	54739073	ENSCAFP00000036090.1_21_39658619_39659009	21	39658619	39659009	0.2638	0.2668	0.9885	pseudo
ENSCAFG00000010575	ENSCAFP00000037694.1	3	39796711	39805654	ENSCAFP00000037694.1_7_64644503_64644995	7	64644503	64644995	0.1915	0.2669	0.7176	pseudo
ENSCAFG00000000071	ENSCAFP00000000108.3	10	204679	205881	ENSCAFP00000000108.3_24_9635746_9636200	24	9635746	9636200	0.1153	0.267	0.4318	pseudo
ENSCAFG00000009772	ENSCAFP00000014354.3	5	995611	999444	ENSCAFP00000014354.3_19_42132496_42132933	19	42132496	42132933	0.2307	0.267	0.8641	pseudo
ENSCAFG00000017642	ENSCAFP00000026019.4	4	55253041	55261575	ENSCAFP00000026019.4_X_23585377_23585683	X	23585377	23585683	0.2091	0.267	0.7833	pseudo
ENSCAFG00000005385	ENSCAFP00000008030.3	16	22738232	22768735	ENSCAFP00000008030.3_23_35648885_35649504	23	35648885	35649504	0.1533	0.2677	0.5726	pseudo
ENSCAFG00000001943	ENSCAFP00000002857.3	1	89063714	89121163	ENSCAFP00000002857.3_10_32862512_32863251	10	32862512	32863251	0.1738	0.268	0.6485	pseudo
ENSCAFG00000016493	ENSCAFP00000024264.3	9	23171602	23175949	ENSCAFP00000024264.3_5_62339114_62339688	5	62339114	62339688	0.1839	0.268	0.6861	pseudo
ENSCAFG00000020222	ENSCAFP00000029994.3	5	77803575	77807624	ENSCAFP00000029994.3_34_11971813_11972081	34	11971813	11972081	0.2901	0.2681	1.0818	pseudo
ENSCAFG00000031449	ENSCAFP00000037556.1	6	39442793	39451397	ENSCAFP00000036297.1_13_13294109_13294420	13	13294109	13294420	0.1723	0.2681	0.6426	pseudo
ENSCAFG00000006580	ENSCAFP00000009851.3	27	1016290	1019830	ENSCAFP00000035009.2_22_41346048_41346530	22	41346048	41346530	0.0594	0.2683	0.2215	pseudo
ENSCAFG00000002633	ENSCAFP00000003826.3	10	48840353	48850750	ENSCAFP00000003826.3_23_34261633_34261875	23	34261633	34261875	0.2645	0.2688	0.9841	pseudo
ENSCAFG00000017151	ENSCAFP00000025264.3	X	56290582	56296314	ENSCAFP00000041030.1_7_9637054_9637841	7	9637054	9637841	0.1142	0.2693	0.4242	pseudo
ENSCAFG00000003699	ENSCAFP00000005510.3	19	2453140	2456553	ENSCAFP00000005510.3_1_32030215_32030521	1	32030215	32030521	0.1992	0.2694	0.7392	pseudo
ENSCAFG00000001615	ENSCAFP00000002355.3	11	39161422	39165148	ENSCAFP00000031902.2_X_77976153_77976870	X	77976153	77976870	0.2141	0.2695	0.7944	pseudo
ENSCAFG00000015891	ENSCAFP00000030996.2	4	32401616	32417208	ENSCAFP00000030996.2_31_13656424_13657002	31	13656424	13657002	0.2151	0.2698	0.7974	pseudo
ENSCAFG00000008640	ENSCAFP00000012688.3	27	5461576	5463452	ENSCAFP00000007853.3_32_22217888_22218756	32	22217888	22218756	0.1674	0.2699	0.6203	pseudo
ENSCAFG00000008640	ENSCAFP00000012688.3	27	5461576	5463452	ENSCAFP00000031068.2_32_22218433_22218982	32	22218433	22218982	0.1674	0.2699	0.6203	pseudo
ENSCAFG00000010227	ENSCAFP00000015013.3	26	16148467	16153614	ENSCAFP00000015013.3_17_46353913_46354494	17	46353913	46354494	0.1168	0.2699	0.4327	pseudo
ENSCAFG00000012518	ENSCAFP00000016664.3	24	46169724	46178752	ENSCAFP00000016664.3_35_24729624_24730385	35	24729624	24730385	0.19	0.27	0.7035	pseudo
ENSCAFG00000016832	ENSCAFP00000024749.3	9	24364903	24369060	ENSCAFP00000024749.3_16_40381901_40382345	16	40381901	40382345	0.2184	0.27	0.8087	pseudo
ENSCAFG00000020014	ENSCAFP00000029654.3	5	70745657	70756797	ENSCAFP00000029654.3_17_60696279_60696708	17	60696279	60696708	0.1713	0.2704	0.6335	pseudo
ENSCAFG00000023445	ENSCAFP00000031354.2	5	30693973	30700580	ENSCAFP00000031354.2_19_13609183_13609467	19	13609183	13609467	0.2171	0.2704	0.803	pseudo
ENSCAFG00000006597	ENSCAFP00000009862.3	25	9551935	9558144	ENSCAFP00000037265.1_1_7000471_7000922	1	7000471	7000922	0.2117	0.2709	0.7816	pseudo
ENSCAFG00000007199	ENSCAFP00000010689.3	27	2221689	2229112	ENSCAFP00000035136.2_17_12927055_12927868	17	12927055	12927868	0.0876	0.2709	0.3236	pseudo
ENSCAFG00000006992	ENSCAFP00000010396.3	15	40391069	40400831	ENSCAFP00000003364.2_25_7222630_7222956	25	7222630	7222956	0.1371	0.2711	0.5057	pseudo
ENSCAFG00000005501	ENSCAFP00000008230.3	1	113795311	113798315	ENSCAFP00000008230.3_2_71052008_71052451	2	71052008	71052451	0.1905	0.2716	0.7014	pseudo
ENSCAFG00000006580	ENSCAFP00000009851.3	27	1016290	1019830	ENSCAFP00000000565.3_37_5689424_5689927	37	5689424	5689927	0.1226	0.2716	0.4515	pseudo
ENSCAFG00000008640	ENSCAFP00000012688.3	27	5461576	5463452	ENSCAFP00000015324.3_23_42023344_42024136	23	42023344	42024136	0.1242	0.2722	0.4564	pseudo
ENSCAFG00000012395	ENSCAFP00000018261.3	5	14834173	14836232	ENSCAFP00000018261.3_4_46712_46963	4	46712	46963	0.1965	0.2722	0.7219	pseudo
ENSCAFG00000029584	ENSCAFP00000042645.1	9	21098289	21101783	ENSCAFP00000042645.1_9_28449678_28449911	9	28449678	28449911	0.1	0.2722	0.3675	pseudo
ENSCAFG00000016686	ENSCAFP00000024537.3	30	25175868	25210255	ENSCAFP00000042743.1_12_39254676_39255689	12	39254676	39255689	0.1829	0.2723	0.6718	pseudo
ENSCAFG00000032760	ENSCAFP00000001497.3	11	22965402	23015420	ENSCAFP00000020792.3_9_18675434_18675673	9	18675434	18675673	0.079	0.2726	0.2897	pseudo
ENSCAFG00000013726	ENSCAFP00000020223.3	4	19695091	19738856	ENSCAFP00000020223.3_23_1920512_1921403	23	1920512	1921403	0.146	0.2727	0.5355	pseudo
[truncated: 1,026 more rows]
