# Supplementary material for: Analysis of new retrogenes provides insight into dog adaptive evolution
Source: Ecol Evol. 2019 Sep 6;9(19):11185–97. doi: 10.1002/ece3.5620 (PMC6802060; doi:10.1002/ece3.5620)
Supplement: Supplementary file 2 [file ECE3-9-11185-s002.xls]

Gene symble	Parental gene ID	Parental protein ID	Chromosome	start	end	Retrocopy	Chromosome	start	end	Ka	Ks	Ka/ks	Description	ESTs
ACTB	ENSCAFG00000016020	ENSCAFP00000023597.3	6	12421735	12424679	ENSCAFP00000004139.1_3_63026705_63027733	3	63026705	63027733	0.0051	0.0188	0.2686	intact	1
ACTB	ENSCAFG00000016020	ENSCAFP00000023597.3	6	12421735	12424679	ENSCAFP00000008574.3_38_2029052_2029870	38	2029052	2029870	0.1024	0.2752	0.3721	pseudo	0
ACTB	ENSCAFG00000016020	ENSCAFP00000023597.3	6	12421735	12424679	ENSCAFP00000008574.3_5_67795762_67796774	5	67795762	67796774	0.0315	0.139	0.2266	pseudo	0
ACTB	ENSCAFG00000016020	ENSCAFP00000023597.3	6	12421735	12424679	ENSCAFP00000012881.3_X_99413003_99413876	X	99413003	99413876	0.164	0.8134	0.2016	pseudo	0
ACTB	ENSCAFG00000016020	ENSCAFP00000023597.3	6	12421735	12424679	ENSCAFP00000021650.3_1_48492866_48493960	1	48492866	48493960	0.0677	1.1382	0.0594	pseudo	0
ACTB	ENSCAFG00000016020	ENSCAFP00000023597.3	6	12421735	12424679	ENSCAFP00000023085.3_4_24380540_24381494	4	24380540	24381494	0.1376	0.7247	0.1899	pseudo	0
ACTB	ENSCAFG00000016020	ENSCAFP00000023597.3	6	12421735	12424679	ENSCAFP00000027393.1_2_44514786_44515916	2	44514786	44515916	0.044	4.0293	0.0109	intact	0
ACTB	ENSCAFG00000016020	ENSCAFP00000037954.1	6	12421735	12424679	ENSCAFP00000008574.3_13_57271856_57272962	13	57271856	57272962	0.1858	1.0075	0.1844	pseudo	0
AKR1A1	ENSCAFG00000004549	ENSCAFP00000006806.3	15	14792398	14808592	ENSCAFP00000006806.3_13_61866224_61867198	13	61866224	61867198	0.0029	0.0106	0.2738	intact	2
CCNB1	ENSCAFG00000007705	ENSCAFP00000030904.2	2	54257083	54264620	ENSCAFP00000024416.3_6_63761739_63762639	6	63761739	63762639	0.0607	0.1149	0.5279	pseudo	0
CCNB1	ENSCAFG00000007705	ENSCAFP00000030904.2	2	54257083	54264620	ENSCAFP00000030904.2_11_24571159_24572437	11	24571159	24572437	0.0394	0.0487	0.8093	pseudo	0
CCNB1	ENSCAFG00000007705	ENSCAFP00000030904.2	2	54257083	54264620	ENSCAFP00000030904.2_21_29997528_29998802	21	29997528	29998802	0.0017	0.0068	0.2481	intact	1
CCNB1	ENSCAFG00000007705	ENSCAFP00000030904.2	2	54257083	54264620	ENSCAFP00000030904.2_29_28938709_28939990	29	28938709	28939990	0.0087	0.017	0.5108	pseudo	0
CCNB1	ENSCAFG00000007705	ENSCAFP00000030904.2	2	54257083	54264620	ENSCAFP00000030904.2_32_15203064_15204343	32	15203064	15204343	0.0321	0.0605	0.5301	pseudo	0
EEF1G	ENSCAFG00000015834	ENSCAFP00000023285.3	18	54062567	54075093	ENSCAFP00000023285.3_12_4671460_4672772	12	4671460	4672772	0.0297	0.0279	1.0648	pseudo	0
EEF1G	ENSCAFG00000015834	ENSCAFP00000023285.3	18	54062567	54075093	ENSCAFP00000023285.3_14_45143141_45144443	14	45143141	45144443	0.0167	0.0138	1.2139	pseudo	0
EEF1G	ENSCAFG00000015834	ENSCAFP00000023285.3	18	54062567	54075093	ENSCAFP00000023285.3_15_12571330_12572642	15	12571330	12572642	0.0148	0.028	0.5277	pseudo	1
EEF1G	ENSCAFG00000015834	ENSCAFP00000023285.3	18	54062567	54075093	ENSCAFP00000023285.3_20_29640866_29642158	20	29640866	29642158	0.0444	0.0852	0.5205	pseudo	0
EEF1G	ENSCAFG00000015834	ENSCAFP00000023285.3	18	54062567	54075093	ENSCAFP00000023285.3_27_13490746_13492053	27	13490746	13492053	0.025	0.0179	1.3992	pseudo	0
EEF1G	ENSCAFG00000015834	ENSCAFP00000023285.3	18	54062567	54075093	ENSCAFP00000023285.3_30_743437_744739	30	743437	744739	0.0094	0.0156	0.6	pseudo	0
EEF1G	ENSCAFG00000015834	ENSCAFP00000023285.3	18	54062567	54075093	ENSCAFP00000023285.3_32_16642397_16643707	32	16642397	16643707	0.0125	0.0211	0.5915	intact	41
EEF1G	ENSCAFG00000015834	ENSCAFP00000023285.3	18	54062567	54075093	ENSCAFP00000023285.3_7_73519009_73520319	7	73519009	73520319	0.0084	0.0301	0.2794	intact	8
EEF1G	ENSCAFG00000015834	ENSCAFP00000023285.3	18	54062567	54075093	ENSCAFP00000038729.1_8_56849109_56849759	8	56849109	56849759	0.0173	0.0141	1.2232	pseudo	0
EEF1G	ENSCAFG00000015834	ENSCAFP00000023285.3	18	54062567	54075093	ENSCAFP00000040792.1_8_56849705_56850434	8	56849705	56850434	0.0173	0.0141	1.2232	pseudo	0
GOT2	ENSCAFG00000008357	ENSCAFP00000012308.3	2	57968955	57993107	ENSCAFP00000012308.3_13_63188448_63189736	13	63188448	63189736	0	0.0093	0	pseudo	2
GOT2	ENSCAFG00000008357	ENSCAFP00000012308.3	2	57968955	57993107	ENSCAFP00000012308.3_18_10058656_10059719	18	10058656	10059719	0.1667	0.3488	0.478	pseudo	0
GOT2	ENSCAFG00000008357	ENSCAFP00000012308.3	2	57968955	57993107	ENSCAFP00000040190.1_31_14356456_14357715	31	14356456	14357715	0.0721	0.0675	1.0683	pseudo	0
GPX8	ENSCAFG00000028869	ENSCAFP00000037980.1	2	42532339	42537312	ENSCAFP00000013527.1_35_1922629_1923255	35	1922629	1923255	0.0156	0.0415	0.3765	intact	0
GSTA4	ENSCAFG00000024066	ENSCAFP00000003273.3	12	20426726	20443200	ENSCAFP00000003273.3_31_24100788_24101453	31	24100788	24101453	0.0082	0.048	0.1701	intact	0
GSTA4	ENSCAFG00000024066	ENSCAFP00000003273.3	12	20426726	20443200	ENSCAFP00000003273.3_33_5363648_5364299	33	5363648	5364299	0.0129	0.0161	0.8045	pseudo	0
GSTP1	ENSCAFG00000011349	ENSCAFP00000016702.3	18	49905161	49908182	ENSCAFP00000016702.3_14_6514735_6515364	14	6514735	6515364	0.008	0.016	0.5011	intact	0
GSTP1	ENSCAFG00000011349	ENSCAFP00000016702.3	18	49905161	49908182	ENSCAFP00000016702.3_29_29944343_29944972	29	29944343	29944972	0.0685	0.141	0.4857	intact	0
GSTP1	ENSCAFG00000011349	ENSCAFP00000016702.3	18	49905161	49908182	ENSCAFP00000016702.3_4_58672022_58672643	4	58672022	58672643	0.0613	0.2112	0.2905	pseudo	2
GSTP1	ENSCAFG00000011349	ENSCAFP00000016702.3	18	49905161	49908182	ENSCAFP00000016702.3_9_47025059_47025685	9	47025059	47025685	0.0192	0.0279	0.6891	intact	0
GSTP1	ENSCAFG00000011349	ENSCAFP00000016702.3	18	49905161	49908182	ENSCAFP00000016702.3_X_10616521_10617150	X	10616521	10617150	0.002	0	NA	intact	3
GSTP1	ENSCAFG00000011349	ENSCAFP00000016702.3	18	49905161	49908182	ENSCAFP00000016702.3_X_87320844_87321320	X	87320844	87321320	0.1779	0.8311	0.214	pseudo	0
GSTP1	ENSCAFG00000011349	ENSCAFP00000016702.3	18	49905161	49908182	ENSCAFP00000035062.1_1_35709808_35710423	1	35709808	35710423	0.0416	0.0671	0.6195	pseudo	0
GSTP1	ENSCAFG00000011349	ENSCAFP00000016702.3	18	49905161	49908182	ENSCAFP00000035062.1_14_58366965_58367563	14	58366965	58367563	0.2176	0.7985	0.2724	pseudo	0
GSTP1	ENSCAFG00000011349	ENSCAFP00000016702.3	18	49905161	49908182	ENSCAFP00000035062.1_16_46015846_46016471	16	46015846	46016471	0.0464	0.1184	0.3915	pseudo	2
GSTP1	ENSCAFG00000011349	ENSCAFP00000016702.3	18	49905161	49908182	ENSCAFP00000039484.1_24_36339795_36340424	24	36339795	36340424	0.0121	0.0404	0.2998	intact	0
HNRNPA1	ENSCAFG00000006580	ENSCAFP00000009851.3	27	1016290	1019830	ENSCAFP00000000565.3_37_5689424_5689927	37	5689424	5689927	0.1226	0.2716	0.4515	pseudo	0
HNRNPA1	ENSCAFG00000006580	ENSCAFP00000009851.3	27	1016290	1019830	ENSCAFP00000001592.4_27_17224851_17225204	27	17224851	17225204	0.1677	0.3216	0.5216	pseudo	0
HNRNPA1	ENSCAFG00000006580	ENSCAFP00000009851.3	27	1016290	1019830	ENSCAFP00000007679.3_X_39451526_39451714	X	39451526	39451714	0.032	0.0479	0.6685	pseudo	0
HNRNPA1	ENSCAFG00000006580	ENSCAFP00000009851.3	27	1016290	1019830	ENSCAFP00000014633.3_8_60815116_60815370	8	60815116	60815370	0.0712	0.1763	0.4037	pseudo	0
HNRNPA1	ENSCAFG00000006580	ENSCAFP00000009851.3	27	1016290	1019830	ENSCAFP00000015120.3_13_10714364_10715029	13	10714364	10715029	0.1067	0.2168	0.4922	pseudo	0
HNRNPA1	ENSCAFG00000006580	ENSCAFP00000009851.3	27	1016290	1019830	ENSCAFP00000015120.3_15_13514451_13515095	15	13514451	13515095	0.0476	0.1456	0.3268	pseudo	0
HNRNPA1	ENSCAFG00000006580	ENSCAFP00000009851.3	27	1016290	1019830	ENSCAFP00000022575.3_20_17617485_17618315	20	17617485	17618315	0.0554	0.1142	0.4851	pseudo	0
HNRNPA1	ENSCAFG00000006580	ENSCAFP00000009851.3	27	1016290	1019830	ENSCAFP00000022575.3_29_1668700_1669191	29	1668700	1669191	0.075	0.1754	0.4276	pseudo	0
HNRNPA1	ENSCAFG00000006580	ENSCAFP00000009851.3	27	1016290	1019830	ENSCAFP00000022576.3_4_19054986_19055321	4	19054986	19055321	0.0601	0.2054	0.2924	pseudo	0
HNRNPA1	ENSCAFG00000006580	ENSCAFP00000009851.3	27	1016290	1019830	ENSCAFP00000025296.3_1_14557851_14558345	1	14557851	14558345	0.1361	0.3036	0.4484	pseudo	0
HNRNPA1	ENSCAFG00000006580	ENSCAFP00000009851.3	27	1016290	1019830	ENSCAFP00000025296.3_22_32237743_32238231	22	32237743	32238231	0.0657	0.2192	0.2999	pseudo	0
HNRNPA1	ENSCAFG00000006580	ENSCAFP00000009851.3	27	1016290	1019830	ENSCAFP00000025686.3_19_20436937_20437446	19	20436937	20437446	0.0337	0.0784	0.4304	pseudo	0
HNRNPA1	ENSCAFG00000006580	ENSCAFP00000009851.3	27	1016290	1019830	ENSCAFP00000027256.2_10_24057946_24058281	10	24057946	24058281	0.0526	0.1486	0.3542	pseudo	0
HNRNPA1	ENSCAFG00000006580	ENSCAFP00000009851.3	27	1016290	1019830	ENSCAFP00000027256.2_19_33820658_33821131	19	33820658	33821131	0.1501	0.2935	0.5116	pseudo	0
HNRNPA1	ENSCAFG00000006580	ENSCAFP00000009851.3	27	1016290	1019830	ENSCAFP00000027256.2_25_337166_337462	25	337166	337462	0.0468	0.1575	0.297	pseudo	0
HNRNPA1	ENSCAFG00000006580	ENSCAFP00000009851.3	27	1016290	1019830	ENSCAFP00000027256.2_30_30780186_30780479	30	30780186	30780479	0.042	0.2012	0.2085	pseudo	0
HNRNPA1	ENSCAFG00000006580	ENSCAFP00000009851.3	27	1016290	1019830	ENSCAFP00000027256.2_8_16806237_16806659	8	16806237	16806659	0.1331	0.2471	0.5387	pseudo	0
HNRNPA1	ENSCAFG00000006580	ENSCAFP00000009851.3	27	1016290	1019830	ENSCAFP00000028871.4_1_98004665_98005150	1	98004665	98005150	0.063	0.1428	0.4412	pseudo	0
HNRNPA1	ENSCAFG00000006580	ENSCAFP00000009851.3	27	1016290	1019830	ENSCAFP00000031267.1_11_58701175_58701942	11	58701175	58701942	0.1121	0.2594	0.4323	pseudo	0
HNRNPA1	ENSCAFG00000006580	ENSCAFP00000009851.3	27	1016290	1019830	ENSCAFP00000031267.1_13_7970906_7971664	13	7970906	7971664	0.0538	0.1392	0.3863	pseudo	0
HNRNPA1	ENSCAFG00000006580	ENSCAFP00000009851.3	27	1016290	1019830	ENSCAFP00000034562.2_5_74975013_74975513	5	74975013	74975513	0.0284	0.1642	0.173	pseudo	0
HNRNPA1	ENSCAFG00000006580	ENSCAFP00000009851.3	27	1016290	1019830	ENSCAFP00000035009.2_22_41346048_41346530	22	41346048	41346530	0.0594	0.2683	0.2215	pseudo	0
HNRNPA1	ENSCAFG00000006580	ENSCAFP00000009851.3	27	1016290	1019830	ENSCAFP00000036349.1_25_36993752_36994036	25	36993752	36994036	0.0014	0.017	0.0838	pseudo	0
HNRNPA1	ENSCAFG00000006580	ENSCAFP00000009851.3	27	1016290	1019830	ENSCAFP00000036349.1_X_92174143_92174418	X	92174143	92174418	0.061	0.213	0.2864	pseudo	0
HNRNPA1	ENSCAFG00000006580	ENSCAFP00000009851.3	27	1016290	1019830	ENSCAFP00000039207.1_1_116933236_116933544	1	116933236	116933544	0.0291	0.0679	0.4284	pseudo	0
HNRNPA1	ENSCAFG00000006580	ENSCAFP00000009851.3	27	1016290	1019830	ENSCAFP00000039207.1_13_58774338_58774574	13	58774338	58774574	0.1224	0.2354	0.5199	pseudo	0
HNRNPA1	ENSCAFG00000006580	ENSCAFP00000009851.3	27	1016290	1019830	ENSCAFP00000039207.1_2_29585817_29586092	2	29585817	29586092	0.1058	0.3353	0.3155	pseudo	0
HNRNPA1	ENSCAFG00000006580	ENSCAFP00000009851.3	27	1016290	1019830	ENSCAFP00000042305.1_16_46694817_46695314	16	46694817	46695314	0.0405	0.1313	0.3086	pseudo	0
MGST3	ENSCAFG00000013353	ENSCAFP00000019687.3	38	17670399	17676699	ENSCAFP00000019687.3_13_13580887_13581342	13	13580887	13581342	0	0.0074	0	intact	15
MGST3	ENSCAFG00000013353	ENSCAFP00000019687.3	38	17670399	17676699	ENSCAFP00000019687.3_3_14586098_14586352	3	14586098	14586352	0.2909	0.3959	0.7349	pseudo	0
RPL10A	ENSCAFG00000001318	ENSCAFP00000001886.3	12	4602065	4604111	ENSCAFP00000001886.3_1_110956614_110957188	1	110956614	110957188	0.1545	0.4625	0.334	pseudo	1
RPL10A	ENSCAFG00000001318	ENSCAFP00000001886.3	12	4602065	4604111	ENSCAFP00000001886.3_16_35346111_35346714	16	35346111	35346714	0.1464	0.3733	0.3922	pseudo	0
RPL10A	ENSCAFG00000001318	ENSCAFP00000001886.3	12	4602065	4604111	ENSCAFP00000001886.3_19_20042515_20043089	19	20042515	20043089	0.112	0.1862	0.6013	pseudo	0
RPL10A	ENSCAFG00000001318	ENSCAFP00000001886.3	12	4602065	4604111	ENSCAFP00000001886.3_2_62747706_62748028	2	62747706	62748028	0.1549	0.4647	0.3333	pseudo	0
RPL10A	ENSCAFG00000001318	ENSCAFP00000001886.3	12	4602065	4604111	ENSCAFP00000001886.3_28_9213950_9214591	28	9213950	9214591	0.1113	0.3053	0.3646	pseudo	0
RPL10A	ENSCAFG00000001318	ENSCAFP00000001886.3	12	4602065	4604111	ENSCAFP00000001886.3_3_31310575_31311159	3	31310575	31311159	0.2726	0.3617	0.7537	pseudo	0
RPL10A	ENSCAFG00000001318	ENSCAFP00000001886.3	12	4602065	4604111	ENSCAFP00000001886.3_4_71232577_71233215	4	71232577	71233215	0.0267	0.189	0.1414	pseudo	0
RPL10A	ENSCAFG00000001318	ENSCAFP00000001886.3	12	4602065	4604111	ENSCAFP00000001886.3_9_30676463_30677075	9	30676463	30677075	0.0346	0.1873	0.1847	pseudo	0
RPL10A	ENSCAFG00000001318	ENSCAFP00000001886.3	12	4602065	4604111	ENSCAFP00000001886.3_JH373254.1_341946_342483	JH373254.1	341946	342483	0.3249	0.4065	0.7994	pseudo	0
RPL10A	ENSCAFG00000001318	ENSCAFP00000001886.3	12	4602065	4604111	ENSCAFP00000035705.2_29_13997008_13997583	29	13997008	13997583	0.1226	0.3823	0.3206	intact	0
RPL10A	ENSCAFG00000001318	ENSCAFP00000001886.3	12	4602065	4604111	ENSCAFP00000035705.2_7_79354562_79355046	7	79354562	79355046	0.1889	0.3789	0.4986	intact	0
RPL10A	ENSCAFG00000001318	ENSCAFP00000001886.3	12	4602065	4604111	ENSCAFP00000039246.1_10_11947731_11948368	10	11947731	11948368	0.1328	0.3012	0.4409	pseudo	0
RPL10A	ENSCAFG00000001318	ENSCAFP00000001886.3	12	4602065	4604111	ENSCAFP00000039246.1_10_61569_62213	10	61569	62213	0.0019	0.0517	0.0376	pseudo	0
RPL10A	ENSCAFG00000001318	ENSCAFP00000001886.3	12	4602065	4604111	ENSCAFP00000039246.1_11_12281519_12282169	11	12281519	12282169	0.0021	0.0124	0.1663	intact	21
RPL10A	ENSCAFG00000001318	ENSCAFP00000001886.3	12	4602065	4604111	ENSCAFP00000039246.1_12_61531869_61532473	12	61531869	61532473	0.1268	0.2476	0.5122	pseudo	0
RPL10A	ENSCAFG00000001318	ENSCAFP00000001886.3	12	4602065	4604111	ENSCAFP00000039246.1_20_29627228_29627854	20	29627228	29627854	0.2132	0.4549	0.4688	pseudo	0
RPL10A	ENSCAFG00000001318	ENSCAFP00000001886.3	12	4602065	4604111	ENSCAFP00000039246.1_2_10747273_10747919	2	10747273	10747919	0.0567	0.1224	0.4631	pseudo	0
RPL10A	ENSCAFG00000001318	ENSCAFP00000001886.3	12	4602065	4604111	ENSCAFP00000039246.1_23_10952393_10953055	23	10952393	10953055	0.0477	0.157	0.3036	intact	0
RPL10A	ENSCAFG00000001318	ENSCAFP00000001886.3	12	4602065	4604111	ENSCAFP00000039246.1_26_31572777_31573414	26	31572777	31573414	0.0372	0.0592	0.6282	pseudo	0
RPL10A	ENSCAFG00000001318	ENSCAFP00000001886.3	12	4602065	4604111	ENSCAFP00000039246.1_27_21582866_21583504	27	21582866	21583504	0.09	0.2286	0.3939	pseudo	0
RPL10A	ENSCAFG00000001318	ENSCAFP00000001886.3	12	4602065	4604111	ENSCAFP00000039246.1_2_83013496_83014143	2	83013496	83014143	0.0309	0.0609	0.5066	pseudo	0
RPL10A	ENSCAFG00000001318	ENSCAFP00000001886.3	12	4602065	4604111	ENSCAFP00000039246.1_5_86052138_86052660	5	86052138	86052660	0.1973	0.3136	0.6293	pseudo	0
RPL10A	ENSCAFG00000001318	ENSCAFP00000001886.3	12	4602065	4604111	ENSCAFP00000039246.1_7_8715480_8715799	7	8715480	8715799	0.0941	0.2057	0.4575	pseudo	0
TXNL1	ENSCAFG00000000137	ENSCAFP00000000205.3	1	19171448	19203689	ENSCAFP00000000205.3_19_30057550_30058017	19	30057550	30058017	0.0135	0.0463	0.2915	intact	1
TXNL1	ENSCAFG00000000137	ENSCAFP00000041475.1	1	19170549	19195335	ENSCAFP00000000205.3_4_69209247_69209906	4	69209247	69209906	0.1231	0.3157	0.39	pseudo	0
